# Supplementary material for: Recent Divergence and Microgeographic Genetic Structure in an Endangered Australian Songbird: The Southern Black‐Throated Finch
Source: Ecol Evol. 2025 Oct 29;15(10):e72313. doi: 10.1002/ece3.72313 (PMC12570366; doi:10.1002/ece3.72313)
Supplement: Supplementary file 4 — Appendix S1: ece372313‐sup‐0004‐AppendixS1.xlsx. [file ECE3-15-e72313-s002.xlsx]

## Sheet: Key
Title: Recent divergence and microgeographic genetic structure in an endangered Australian songbird: the southern black-throated finch
Authors: Daniel M. Hooper, Kelsie A. Lopez, Bronwyn G. Butcher, Irby J. Lovette, and Simon C. Griffith
Corresponding author: Daniel M. Hooper dhooper@amnh.org
Supplemental Tables S1-15
Key
Table	Content
S1	Metadata sequencing results, and haplotagging performance for linked-read (LR) WGS samples
S2	Metadata and sequencing results for short-read (SR) WGS samples
S3	Metadata and sequencing results for ddRAD samples
S4	Metadata and sequencing results for ddRAD samples removed due to missing data or close relatedness
S5	Genes associated with the 99th percentile of the standardized population branch statistic (PBS) test
S6	Private alleles by population
S7	Heterozygosity results by sample (WGS dataset)
S8	Heterozygosity results by population (WGS dataset)
S9	Heterozygosity results by sample (ddRAD dataset)
S10	Heterozygosity results by population (ddRAD dataset)
S11	Kinship inference results
S12	Runs of homozygosity (ROH) results
S13	Best-fit two population model fastsimcoal results (BTF subspecies atropygialis and cincta)
S14	Best-fit two population model fastsimcoal results (Townsville Coastal Plain cincta and Galilee Basin cincta)
S15	Non-parametric bootstrap results for demographic analyses

## Sheet: Table S1
Accession	Source_Voucher	IID	FID	Population	Taxon	Sex	Longitude	Latitude	MaterialType	PEReads	Duplicates	Depth
PRJNA1147746	Field sample	73780	OC	October Creek	P. a. hecki	male	134.86	-16.631	blood: ethanol	12835511	0.19786	2.818
PRJNA1147746	Field sample	73782	OC	October Creek	P. a. hecki	male	134.86	-16.631	blood: ethanol	7596701	0.364609	1.28107
PRJNA1147746	Field sample	73787	OC	October Creek	P. a. hecki	male	134.86	-16.631	blood: ethanol	4936659	0.452848	0.732443
PRJNA1147746	Field sample	73791	OC	October Creek	P. a. hecki	male	134.86	-16.631	blood: ethanol	17443300	0.384764	2.74456
PRJNA1147746	Field sample	73792	OC	October Creek	P. a. hecki	female	134.86	-16.631	blood: ethanol	6817644	0.467121	0.974526
PRJNA1147746	Field sample	73793	OC	October Creek	P. a. hecki	female	134.86	-16.631	blood: ethanol	5104793	0.442793	0.770214
PRJNA1147746	Field sample	73908	OC	October Creek	P. a. hecki	male	134.86	-16.631	blood: ethanol	7093918	0.350558	1.23068
PRJNA1147746	Field sample	73917	OC	October Creek	P. a. hecki	male	134.86	-16.631	blood: ethanol	10219189	0.381857	1.68789
PRJNA1147746	Field sample	73920	OC	October Creek	P. a. hecki	male	134.86	-16.631	blood: ethanol	13758052	0.376233	2.29
PRJNA1147746	Field sample	73936	OC	October Creek	P. a. hecki	male	134.86	-16.631	blood: ethanol	11117885	0.385314	1.82433
PRJNA1147746	Field sample	73937	OC	October Creek	P. a. hecki	male	134.86	-16.631	blood: ethanol	8733692	0.370112	1.4734
PRJNA1147746	Field sample	73938	OC	October Creek	P. a. hecki	male	134.86	-16.631	blood: ethanol	10334542	0.379821	1.71907
PRJNA1147746	Field sample	73940	OC	October Creek	P. a. hecki	male	134.86	-16.631	blood: ethanol	9614151	0.372857	1.61602
PRJNA1147746	Field sample	73945	OC	October Creek	P. a. hecki	male	134.86	-16.631	blood: ethanol	10020822	0.367158	1.69827
PRJNA1147746	Field sample	73946	OC	October Creek	P. a. hecki	male	134.86	-16.631	blood: ethanol	10703049	0.37344	1.79396
PRJNA1147746	Field sample	73953	OC	October Creek	P. a. hecki	male	134.86	-16.631	blood: ethanol	10526355	0.381176	1.74764
PRJNA1147746	Field sample	73955	OC	October Creek	P. a. hecki	male	134.86	-16.631	blood: ethanol	12669284	0.386905	2.07862
PRJNA1147746	Field sample	73959	OC	October Creek	P. a. hecki	male	134.86	-16.631	blood: ethanol	7427110	0.485222	1.04608
PRJNA1147746	Field sample	73960	OC	October Creek	P. a. hecki	male	134.86	-16.631	blood: ethanol	10374750	0.392942	1.68929
PRJNA1147746	Field sample	73966	OC	October Creek	P. a. hecki	male	134.86	-16.631	blood: ethanol	10139557	0.376155	1.68371
PRJNA1147746	Field sample	73972	OC	October Creek	P. a. hecki	male	134.86	-16.631	blood: ethanol	10594452	0.370518	1.77784
PRJNA1147746	B57437	BT02	HR	Holroyd River	P. c. atropygialis	female	142.64	-14.18	tissue	12268067	0.507401	1.58918
PRJNA1147746	B57438	BT03	HR	Holroyd River	P. c. atropygialis	male	142.64	-14.18	tissue	15260326	0.502428	1.99651
PRJNA1147746	B57439	BT04	HR	Holroyd River	P. c. atropygialis	female	142.64	-14.18	tissue	15087956	0.497222	1.96902
PRJNA1147746	B57561	BT05	HB	Highbury	P. c. atropygialis	female	143.1	-16.4	tissue	17268383	0.505536	2.24818
PRJNA1147746	B56917	BT07	DR	Durham Dam	P. c. atropygialis	female	143.48	-18.29	tissue	17762711	0.513316	2.28009
PRJNA1147746	B56918	BT08	DR	Durham Dam	P. c. atropygialis	male	143.48	-18.29	tissue	17053395	0.507226	2.22524
PRJNA1147746	B56925	BT09	DR	Durham Dam	P. c. atropygialis	male	143.48	-18.29	tissue	14719174	0.514753	1.87856
PRJNA1147746	B64108	BT102	NP	Nifold Plains	P. c. atropygialis	female	143.97	-14.64	blood: ethanol	7249641	0.473856	1.01648
PRJNA1147746	B64109	BT103	NP	Nifold Plains	P. c. atropygialis	female	143.97	-14.64	blood: ethanol	14448117	0.522362	1.84778
PRJNA1147746	B64110	BT104	NP	Nifold Plains	P. c. atropygialis	male	143.97	-14.64	blood: ethanol	7659957	0.503093	1.01243
PRJNA1147746	B64111	BT105	NP	Nifold Plains	P. c. atropygialis	female	143.97	-14.64	blood: ethanol	6049932	0.49679	0.802734
PRJNA1147746	B64112	BT106	NP	Nifold Plains	P. c. atropygialis	female	143.97	-14.64	blood: ethanol	15426962	0.510633	2.03134
PRJNA1147746	B64114	BT108	NP	Nifold Plains	P. c. atropygialis	male	143.97	-14.64	blood: ethanol	5175037	0.458452	0.736403
PRJNA1147746	B64116	BT110	NP	Nifold Plains	P. c. atropygialis	male	143.97	-14.64	blood: ethanol	8993669	0.509049	1.17704
PRJNA1147746	B64117	BT111	NP	Nifold Plains	P. c. atropygialis	male	143.97	-14.64	blood: ethanol	11941679	0.528688	1.51571
PRJNA1147746	B64118	BT112	NP	Nifold Plains	P. c. atropygialis	male	143.97	-14.64	blood: ethanol	13349383	0.507383	1.76991
PRJNA1147746	B64120	BT114	NP	Nifold Plains	P. c. atropygialis	female	143.97	-14.64	blood: ethanol	5997509	0.478753	0.831328
PRJNA1147746	B64402	BT119	NP	Nifold Plains	P. c. atropygialis	female	143.97	-14.64	blood: ethanol	3402967	0.477364	0.453349
PRJNA1147746	B64403	BT120	NP	Nifold Plains	P. c. atropygialis	female	143.97	-14.64	blood: ethanol	8123933	0.473269	1.10614
PRJNA1147746	B64404	BT121	NP	Nifold Plains	P. c. atropygialis	female	143.97	-14.64	blood: ethanol	6524046	0.464558	0.908039
PRJNA1147746	B64405	BT122	NP	Nifold Plains	P. c. atropygialis	male	143.97	-14.64	blood: ethanol	6341340	0.48059	0.851158
PRJNA1147746	B64406	BT123	NP	Nifold Plains	P. c. atropygialis	male	143.97	-14.64	blood: ethanol	4610987	0.463677	0.631697
PRJNA1147746	B64412	BT129	NP	Nifold Plains	P. c. atropygialis	female	143.97	-14.64	blood: ethanol	7030313	0.482681	0.961483
PRJNA1147746	B64284	BT135	PP	Pormpuraaw	P. c. atropygialis	male	141.62	-14.91	blood: ethanol	6375314	0.492268	0.852713
PRJNA1147746	B41634	BT142	CR	Coralie	P. c. atropygialis	female	142.17	-18.27	tissue	4857709	0.437796	0.706142
PRJNA1147746	B51775	BT15	KW	Kowanyama	P. c. atropygialis	female	141.7	-15.36	tissue	16921977	0.507553	2.20766
PRJNA1147746	B64021	BT179	CD	Clearwater Dam	P. c. cincta	male	146.71	-19.46	blood: ethanol	4843051	0.467859	0.675157
PRJNA1147746	B29673	BT18	IS	Inkerman Station	P. c. atropygialis	male	141.47	-16.2	tissue	21970740	0.514978	2.78519
PRJNA1147746	B64022	BT180	CD	Clearwater Dam	P. c. cincta	male	146.71	-19.46	blood: ethanol	5505004	0.469278	0.770039
PRJNA1147746	B64023	BT181	CD	Clearwater Dam	P. c. cincta	male	146.71	-19.46	blood: ethanol	7781129	0.470482	1.08081
PRJNA1147746	B64024	BT182	CD	Clearwater Dam	P. c. cincta	male	146.71	-19.46	blood: ethanol	10224559	0.494612	1.37448
PRJNA1147746	B64073	BT183	CD	Clearwater Dam	P. c. cincta	male	146.71	-19.46	blood: ethanol	8080963	0.490881	1.09159
PRJNA1147746	B64075	BT185	CD	Clearwater Dam	P. c. cincta	female	146.71	-19.46	blood: ethanol	11600975	0.497572	1.55254
PRJNA1147746	B64076	BT186	CD	Clearwater Dam	P. c. cincta	female	146.71	-19.46	blood: ethanol	4613527	0.47957	0.619634
PRJNA1147746	B64077	BT187	CD	Clearwater Dam	P. c. cincta	male	146.71	-19.46	blood: ethanol	8194193	0.491982	1.09216
PRJNA1147746	B64079	BT189	CD	Clearwater Dam	P. c. cincta	male	146.71	-19.46	blood: ethanol	4432963	0.43464	0.652136
PRJNA1147746	B29674	BT19	IS	Inkerman Station	P. c. atropygialis	male	141.47	-16.2	tissue	16230344	0.514145	2.06218
PRJNA1147746	B64080	BT190	CD	Clearwater Dam	P. c. cincta	female	146.71	-19.46	blood: ethanol	5404659	0.447997	0.778467
PRJNA1147746	B64081	BT191	CD	Clearwater Dam	P. c. cincta	female	146.71	-19.46	blood: ethanol	10605363	0.504946	1.40471
PRJNA1147746	B64086	BT196	CD	Clearwater Dam	P. c. cincta	female	146.71	-19.46	blood: ethanol	7348300	0.47793	1.03284
PRJNA1147746	B64087	BT197	CD	Clearwater Dam	P. c. cincta	male	146.71	-19.46	blood: ethanol	11849420	0.505102	1.57663
PRJNA1147746	B64088	BT198	CD	Clearwater Dam	P. c. cincta	female	146.71	-19.46	blood: ethanol	13388482	0.495244	1.80985
PRJNA1147746	B64089	BT199	CD	Clearwater Dam	P. c. cincta	male	146.71	-19.46	blood: ethanol	4655410	0.473515	0.640781
PRJNA1147746	B49076	BT20	CG	Chillagoe	P. c. atropygialis	male	144.04	-16.69	tissue	13149723	0.486437	1.68313
PRJNA1147746	B64090	BT200	CD	Clearwater Dam	P. c. cincta	female	146.71	-19.46	blood: ethanol	5591533	0.473432	0.755843
PRJNA1147746	B64092	BT202	CD	Clearwater Dam	P. c. cincta	male	146.71	-19.46	blood: ethanol	11211795	0.478864	1.56195
PRJNA1147746	B64094	BT204	CD	Clearwater Dam	P. c. cincta	female	146.71	-19.46	blood: ethanol	12043297	0.491224	1.63639
PRJNA1147746	B64095	BT205	CD	Clearwater Dam	P. c. cincta	male	146.71	-19.46	blood: ethanol	11952778	0.494974	1.62526
PRJNA1147746	B64096	BT206	CD	Clearwater Dam	P. c. cincta	male	146.71	-19.46	blood: ethanol	14535215	0.514364	1.89948
PRJNA1147746	B49077	BT21	CG	Chillagoe	P. c. atropygialis	female	144.04	-16.69	tissue	11300915	0.488932	1.45465
PRJNA1147746	B64106	BT213	CD	Clearwater Dam	P. c. cincta	female	146.71	-19.46	blood: ethanol	10780339	0.472012	1.52762
PRJNA1147746	B64250	BT214	CD	Clearwater Dam	P. c. cincta	male	146.71	-19.46	blood: ethanol	7109337	0.504024	0.950083
PRJNA1147746	B64251	BT215	CD	Clearwater Dam	P. c. cincta	male	146.71	-19.46	blood: ethanol	5723577	0.508617	0.760581
PRJNA1147746	B64098	BT217	YD	Yellow Dam	P. c. cincta	male	146.66	-19.48	blood: ethanol	7016056	0.498142	0.930627
PRJNA1147746	B64329	BT221	YD	Yellow Dam	P. c. cincta	female	146.66	-19.48	blood: ethanol	18499264	0.541378	2.27753
PRJNA1147746	B64330	BT222	YD	Yellow Dam	P. c. cincta	male	146.66	-19.48	blood: ethanol	11011308	0.496322	1.4998
PRJNA1147746	B64331	BT223	YD	Yellow Dam	P. c. cincta	female	146.66	-19.48	blood: ethanol	15744516	0.499922	2.11601
PRJNA1147746	B64332	BT224	YD	Yellow Dam	P. c. cincta	female	146.66	-19.48	blood: ethanol	8737408	0.485837	1.20816
PRJNA1147746	B64333	BT225	YD	Yellow Dam	P. c. cincta	female	146.66	-19.48	blood: ethanol	14363700	0.497828	1.93348
PRJNA1147746	B64334	BT226	YD	Yellow Dam	P. c. cincta	female	146.66	-19.48	blood: ethanol	10770066	0.481377	1.4119
PRJNA1147746	B64335	BT227	YD	Yellow Dam	P. c. cincta	female	146.66	-19.48	blood: ethanol	3637218	0.441462	0.518379
PRJNA1147746	B64336	BT228	YD	Yellow Dam	P. c. cincta	male	146.66	-19.48	blood: ethanol	8480959	0.505192	1.11027
PRJNA1147746	B64337	BT229	YD	Yellow Dam	P. c. cincta	female	146.66	-19.48	blood: ethanol	10587091	0.495281	1.39634
PRJNA1147746	B64341	BT233	YD	Yellow Dam	P. c. cincta	female	146.66	-19.48	blood: ethanol	9489765	0.46687	1.33879
PRJNA1147746	B64343	BT235	YD	Yellow Dam	P. c. cincta	male	146.66	-19.48	blood: ethanol	5231551	0.480189	0.713874
PRJNA1147746	B64344	BT236	YD	Yellow Dam	P. c. cincta	female	146.66	-19.48	blood: ethanol	5218876	0.474481	0.724327
PRJNA1147746	B64345	BT237	YD	Yellow Dam	P. c. cincta	male	146.66	-19.48	blood: ethanol	3748651	0.457811	0.519007
PRJNA1147746	B64346	BT238	YD	Yellow Dam	P. c. cincta	male	146.66	-19.48	blood: ethanol	6383055	0.470644	0.892594
PRJNA1147746	B64347	BT239	YD	Yellow Dam	P. c. cincta	female	146.66	-19.48	blood: ethanol	3805276	0.433551	0.552276
PRJNA1147746	B64348	BT240	YD	Yellow Dam	P. c. cincta	female	146.66	-19.48	blood: ethanol	5738998	0.464532	0.819538
PRJNA1147746	B64349	BT241	YD	Yellow Dam	P. c. cincta	male	146.66	-19.48	blood: ethanol	5926051	0.460162	0.83652
PRJNA1147746	B64025	BT361	RL	Red Lily Lagoon	P. c. atropygialis	female	144.16	-14.85	blood: ethanol	9339553	0.496422	1.26072
PRJNA1147746	B64027	BT44	RL	Red Lily Lagoon	P. c. atropygialis	male	144.16	-14.85	blood: ethanol	4067037	0.482841	0.527783
PRJNA1147746	B64030	BT47	RL	Red Lily Lagoon	P. c. atropygialis	female	144.16	-14.85	blood: ethanol	9069265	0.496038	1.20728
PRJNA1147746	B64032	BT49	RL	Red Lily Lagoon	P. c. atropygialis	male	144.16	-14.85	blood: ethanol	6979951	0.492348	0.893755
PRJNA1147746	B64034	BT51	RL	Red Lily Lagoon	P. c. atropygialis	male	144.16	-14.85	blood: ethanol	11334317	0.499173	1.51263
PRJNA1147746	B64038	BT55	RL	Red Lily Lagoon	P. c. atropygialis	male	144.16	-14.85	blood: ethanol	8404179	0.503433	1.12028
PRJNA1147746	B64040	BT57	RL	Red Lily Lagoon	P. c. atropygialis	female	144.16	-14.85	blood: ethanol	4619911	0.487857	0.625029
PRJNA1147746	B64044	BT61	RL	Red Lily Lagoon	P. c. atropygialis	female	144.16	-14.85	blood: ethanol	7958816	0.471398	1.11326
PRJNA1147746	B64052	BT69	RL	Red Lily Lagoon	P. c. atropygialis	male	144.16	-14.85	blood: ethanol	10157968	0.499673	1.36537
PRJNA1147746	B64053	BT70	RL	Red Lily Lagoon	P. c. atropygialis	female	144.16	-14.85	blood: ethanol	4742563	0.485654	0.589411
PRJNA1147746	B64063	BT80	RL	Red Lily Lagoon	P. c. atropygialis	male	144.16	-14.85	blood: ethanol	13805192	0.499666	1.8642
PRJNA1147746	B64064	BT81	RL	Red Lily Lagoon	P. c. atropygialis	male	144.16	-14.85	blood: ethanol	14003567	0.500496	1.89506
PRJNA1147746	B64067	BT84	RL	Red Lily Lagoon	P. c. atropygialis	female	144.16	-14.85	blood: ethanol	10983577	0.501755	1.44279
PRJNA1147746	B64068	BT85	RL	Red Lily Lagoon	P. c. atropygialis	female	144.16	-14.85	blood: ethanol	12959423	0.499716	1.75291
PRJNA1147746	B64069	BT86	RL	Red Lily Lagoon	P. c. atropygialis	female	144.16	-14.85	blood: ethanol	11073035	0.501814	1.47879
PRJNA1147746	B64071	BT88	RL	Red Lily Lagoon	P. c. atropygialis	male	144.16	-14.85	blood: ethanol	5465139	0.500487	0.726053
PRJNA1147746	B64395	BT93	RL	Red Lily Lagoon	P. c. atropygialis	male	144.16	-14.85	blood: ethanol	6355702	0.491184	0.854881
PRJNA1147746	Field sample	CH01	CH	Chidna	P. a. hecki	male	139.446	-19.387	blood: ethanol	8624703	0.366054	1.46166
PRJNA1147746	Field sample	CH02	CH	Chidna	P. a. hecki	male	139.446	-19.387	blood: ethanol	7883708	0.360754	1.35861
PRJNA1147746	Field sample	CH03	CH	Chidna	P. a. hecki	female	139.446	-19.387	blood: ethanol	8124436	0.378732	1.35473
PRJNA1147746	Field sample	CH04	CH	Chidna	P. a. hecki	male	139.446	-19.387	blood: ethanol	7157874	0.37282	1.20259
PRJNA1147746	Field sample	CH05	CH	Chidna	P. a. hecki	male	139.446	-19.387	blood: ethanol	9630326	0.382195	1.59955
PRJNA1147746	Field sample	CH06	CH	Chidna	P. a. hecki	male	139.446	-19.387	blood: ethanol	6900859	0.36922	1.16667
PRJNA1147746	Field sample	CH07	CH	Chidna	P. a. hecki	male	139.446	-19.387	blood: ethanol	5326951	0.37331	0.884044
PRJNA1147746	Field sample	CH08	CH	Chidna	P. a. hecki	male	139.446	-19.387	blood: ethanol	13548845	0.180264	2.81893
PRJNA1147746	Field sample	CH09	CH	Chidna	P. a. hecki	male	139.446	-19.387	blood: ethanol	7780485	0.369692	1.31781
PRJNA1147746	Field sample	CH10	CH	Chidna	P. a. hecki	male	139.446	-19.387	blood: ethanol	13212711	0.358398	1.65487
PRJNA1147746	Field sample	CH11	CH	Chidna	P. a. hecki	female	139.446	-19.387	blood: ethanol	11499524	0.377506	1.9116
PRJNA1147746	Field sample	CH12	CH	Chidna	P. a. hecki	male	139.446	-19.387	blood: ethanol	9437332	0.382243	1.57008
PRJNA1147746	Field sample	CH13	CH	Chidna	P. a. hecki	male	139.446	-19.387	blood: ethanol	8166628	0.375003	1.38477
PRJNA1147746	Field sample	CH14	CH	Chidna	P. a. hecki	female	139.446	-19.387	blood: ethanol	9053009	0.386151	1.4946
PRJNA1147746	Field sample	CH15	CH	Chidna	P. a. hecki	female	139.446	-19.387	blood: ethanol	7256994	0.382007	1.19586
PRJNA1147746	Field sample	CH16	CH	Chidna	P. a. hecki	male	139.446	-19.387	blood: ethanol	6187781	0.370667	1.04251
PRJNA1147746	Field sample	CH17	CH	Chidna	P. a. hecki	male	139.446	-19.387	blood: ethanol	4705927	0.364749	0.801748
PRJNA1147746	Field sample	CH18	CH	Chidna	P. a. hecki	female	139.446	-19.387	blood: ethanol	8618654	0.370412	1.46153
PRJNA1147746	Field sample	CH19	CH	Chidna	P. a. hecki	female	139.446	-19.387	blood: ethanol	8179287	0.357169	1.40934
PRJNA1147746	Field sample	CH20	CH	Chidna	P. a. hecki	male	139.446	-19.387	blood: ethanol	8140523	0.369757	1.37159
PRJNA1147746	Field sample	LH01	LH	Leichardt	P. a. hecki	female	139.736	-20.263	blood: ethanol	6770508	0.364924	1.13872
PRJNA1147746	Field sample	LH02	LH	Leichardt	P. a. hecki	male	139.736	-20.263	blood: ethanol	7527417	0.359694	1.29691
PRJNA1147746	Field sample	LH03	LH	Leichardt	P. a. hecki	female	139.736	-20.263	blood: ethanol	7493634	0.370364	1.25981
PRJNA1147746	Field sample	LH04	LH	Leichardt	P. a. hecki	female	139.736	-20.263	blood: ethanol	6272674	0.35909	1.04508
PRJNA1147746	Field sample	LH05	LH	Leichardt	P. a. hecki	male	139.736	-20.263	blood: ethanol	5958192	0.36375	1.01643
PRJNA1147746	Field sample	LH06	LH	Leichardt	P. a. hecki	female	139.736	-20.263	blood: ethanol	5321856	0.355782	0.910649
PRJNA1147746	Field sample	LH07	LH	Leichardt	P. a. hecki	male	139.736	-20.263	blood: ethanol	7133265	0.361284	1.21785
PRJNA1147746	Field sample	LH08	LH	Leichardt	P. a. hecki	female	139.736	-20.263	blood: ethanol	7980211	0.359753	1.35907
PRJNA1147746	Field sample	LH09	LH	Leichardt	P. a. hecki	male	139.736	-20.263	blood: ethanol	10483505	0.376602	1.76335
PRJNA1147746	Field sample	LH10	LH	Leichardt	P. a. hecki	male	139.736	-20.263	blood: ethanol	5275549	0.364689	0.895079
PRJNA1147746	Field sample	LH11	LH	Leichardt	P. a. hecki	male	139.736	-20.263	blood: ethanol	5700280	0.367533	0.963182
PRJNA1147746	Field sample	LH12	LH	Leichardt	P. a. hecki	male	139.736	-20.263	blood: ethanol	9793193	0.357861	1.67666
PRJNA1147746	Field sample	LH13	LH	Leichardt	P. a. hecki	female	139.736	-20.263	blood: ethanol	6943780	0.371199	1.16912
PRJNA1147746	Field sample	LH14	LH	Leichardt	P. a. hecki	female	139.736	-20.263	blood: ethanol	8007932	0.36779	1.36277
PRJNA1147746	Field sample	LH15	LH	Leichardt	P. a. hecki	male	139.736	-20.263	blood: ethanol	7161299	0.36277	1.21983
PRJNA1147746	B54541	LS01	LS	Lorella Springs	P. a. hecki	male	135.629	-15.624	tissue	7655387	0.39405	1.24465
PRJNA1147746	B54542	LS02	LS	Lorella Springs	P. a. hecki	male	135.629	-15.624	tissue	8699953	0.396324	1.40744
PRJNA1147746	B54543	LS03	LS	Lorella Springs	P. a. hecki	male	135.629	-15.624	tissue	10380758	0.400637	1.67069
PRJNA1147746	Field sample	MA01	MA	MacArthur River	P. a. hecki	female	135.869	-16.508	blood: ethanol	6849136	0.377105	1.13918
PRJNA1147746	Field sample	MA04	MA	MacArthur River	P. a. hecki	female	135.869	-16.508	blood: ethanol	6731539	0.377833	1.11801
PRJNA1147746	Field sample	MA05	MA	MacArthur River	P. a. hecki	female	135.869	-16.508	blood: ethanol	6045620	0.397363	0.964871
PRJNA1147746	Field sample	MA06	MA	MacArthur River	P. a. hecki	male	135.869	-16.508	blood: ethanol	5761047	0.385693	0.941859
PRJNA1147746	Field sample	MA07	MA	MacArthur River	P. a. hecki	female	135.869	-16.508	blood: ethanol	6934433	0.387643	1.136
PRJNA1147746	Field sample	MA08	MA	MacArthur River	P. a. hecki	female	135.869	-16.508	blood: ethanol	7389435	0.381003	1.22731
PRJNA1147746	Field sample	MA09	MA	MacArthur River	P. a. hecki	male	135.869	-16.508	blood: ethanol	7780215	0.390593	1.27033
PRJNA1147746	Field sample	MA10	MA	MacArthur River	P. a. hecki	female	135.869	-16.508	blood: ethanol	7382845	0.386858	1.20149
PRJNA1147746	Field sample	MA11	MA	MacArthur River	P. a. hecki	female	135.869	-16.508	blood: ethanol	5165829	0.38752	0.838537
PRJNA1147746	Field sample	MA12	MA	MacArthur River	P. a. hecki	male	135.869	-16.508	blood: ethanol	6230635	0.394979	1.00912
PRJNA1147746	Field sample	MA13	MA	MacArthur River	P. a. hecki	male	135.869	-16.508	blood: ethanol	7644212	0.399048	1.23629
PRJNA1147746	Field sample	MA14	MA	MacArthur River	P. a. hecki	female	135.869	-16.508	blood: ethanol	7205342	0.395841	1.15479
PRJNA1147746	Field sample	MA15	MA	MacArthur River	P. a. hecki	female	135.869	-16.508	blood: ethanol	7330703	0.392549	1.19424
PRJNA1147746	Field sample	MY01	MY	Maryfield	P. a. hecki	male	133.402	-15.832	blood: ethanol	4788050	0.386744	0.776125
PRJNA1147746	Field sample	MY02	MY	Maryfield	P. a. hecki	male	133.402	-15.832	blood: ethanol	6172114	0.389002	0.999398
PRJNA1147746	Field sample	MY03	MY	Maryfield	P. a. hecki	male	133.402	-15.832	blood: ethanol	7768311	0.393581	1.24822
PRJNA1147746	Field sample	MY04	MY	Maryfield	P. a. hecki	male	133.402	-15.832	blood: ethanol	6890812	0.396817	1.10688
PRJNA1147746	Field sample	MY05	MY	Maryfield	P. a. hecki	male	133.402	-15.832	blood: ethanol	6873040	0.394766	1.10917
PRJNA1147746	Field sample	MY06	MY	Maryfield	P. a. hecki	male	133.402	-15.832	blood: ethanol	6780396	0.397732	1.08814
PRJNA1147746	Field sample	MY07	MY	Maryfield	P. a. hecki	female	133.402	-15.832	blood: ethanol	7807960	0.38617	1.2681
PRJNA1147746	Field sample	MY08	MY	Maryfield	P. a. hecki	male	133.402	-15.832	blood: ethanol	5670167	0.396619	0.909057
PRJNA1147746	Field sample	MY09	MY	Maryfield	P. a. hecki	female	133.402	-15.832	blood: ethanol	8126049	0.395651	1.31592
PRJNA1147746	Field sample	MY10	MY	Maryfield	P. a. hecki	male	133.402	-15.832	blood: ethanol	11234140	0.393365	1.82451
PRJNA1147746	Field sample	MY11	MY	Maryfield	P. a. hecki	female	133.402	-15.832	blood: ethanol	10807727	0.398376	1.73961
PRJNA1147746	Field sample	MY12	MY	Maryfield	P. a. hecki	male	133.402	-15.832	blood: ethanol	8390935	0.386516	1.37047
PRJNA1147746	Field sample	MY13	MY	Maryfield	P. a. hecki	male	133.402	-15.832	blood: ethanol	9451241	0.397097	1.53351
PRJNA1147746	Field sample	MY14	MY	Maryfield	P. a. hecki	male	133.402	-15.832	blood: ethanol	7503903	0.380037	1.24547
PRJNA1147746	Field sample	MY15	MY	Maryfield	P. a. hecki	female	133.402	-15.832	blood: ethanol	6393658	0.384434	1.049
PRJNA1147746	Field sample	OC01	OC	October Creek	P. a. hecki	female	134.86	-16.631	blood: ethanol	8948053	0.388131	1.45877
PRJNA1147746	Field sample	OC02	OC	October Creek	P. a. hecki	male	134.86	-16.631	blood: ethanol	9255147	0.37795	1.54144
PRJNA1147746	Field sample	OC03	OC	October Creek	P. a. hecki	female	134.86	-16.631	blood: ethanol	4496137	0.388538	0.736607
PRJNA1147746	Field sample	OC04	OC	October Creek	P. a. hecki	male	134.86	-16.631	blood: ethanol	4478922	0.391913	0.733184
PRJNA1147746	Field sample	OC05	OC	October Creek	P. a. hecki	female	134.86	-16.631	blood: ethanol	7763674	0.40318	1.23666
PRJNA1147746	Field sample	OC07	OC	October Creek	P. a. hecki	male	134.86	-16.631	blood: ethanol	8837920	0.395223	1.42111
PRJNA1147746	Field sample	OC09	OC	October Creek	P. a. hecki	male	134.86	-16.631	blood: ethanol	7324085	0.401145	1.17724
PRJNA1147746	Field sample	OC10	OC	October Creek	P. a. hecki	female	134.86	-16.631	blood: ethanol	7939762	0.39401	1.28889
PRJNA1147746	Field sample	OC11	OC	October Creek	P. a. hecki	male	134.86	-16.631	blood: ethanol	7611739	0.400109	1.21757
PRJNA1147746	Field sample	OC12	OC	October Creek	P. a. hecki	female	134.86	-16.631	blood: ethanol	7796630	0.413544	1.21146
PRJNA1147746	Field sample	OC13	OC	October Creek	P. a. hecki	female	134.86	-16.631	blood: ethanol	6415237	0.383585	1.05489
PRJNA1147746	Field sample	OC14	OC	October Creek	P. a. hecki	female	134.86	-16.631	blood: ethanol	9652877	0.382207	1.57547
PRJNA1147746	B54590	PR01	PR	Port Roper	P. a. hecki	female	134.364	-14.757	tissue	8023528	0.418769	1.25717
PRJNA1147746	B54636	PR02	PR	Port Roper	P. a. hecki	female	134.364	-14.757	tissue	10258959	0.400848	1.63865
PRJNA1147746	B54676	PR03	PR	Port Roper	P. a. hecki	male	134.364	-14.757	tissue	6494071	0.413815	1.03982

## Sheet: Table S2
Accession	Source_Voucher	IID	FID	Population	Taxon	Sex	Longitude	Latitude	MaterialType	PEReads	Duplicates	Depth
ERR1013145	Field sample	73783	OC	October Creek	P. a. hecki	male	134.86	-16.631	blood: ethanol	197787544	7023361	34.5
PRJNA1147746	Field sample	73787	OC	October Creek	P. a. hecki	male	134.86	-16.631	blood: ethanol	129229914	67114998	23.3048
ERR1013146	Field sample	73788	OC	October Creek	P. a. hecki	female	134.86	-16.631	blood: ethanol	229904396	11868368	39.4
PRJNA1147746	Field sample	73791	OC	October Creek	P. a. hecki	male	134.86	-16.631	blood: ethanol	123378710	62547746	22.7959
PRJNA1147746	Field sample	73792	OC	October Creek	P. a. hecki	female	134.86	-16.631	blood: ethanol	166319184	79834435	30.0994
PRJNA1147746	Field sample	73793	OC	October Creek	P. a. hecki	female	134.86	-16.631	blood: ethanol	112629822	53812705	21.1213
ERR1013148	Field sample	73900	OC	October Creek	P. a. hecki	female	134.86	-16.631	blood: ethanol	105183424	5820177	18
ERR1013149	Field sample	73903	OC	October Creek	P. a. hecki	female	134.86	-16.631	blood: ethanol	184470128	8019810	32
ERR1013151	Field sample	73933	OC	October Creek	P. a. hecki	male	134.86	-16.631	blood: ethanol	160729832	5882600	26.8
ERR1013152	Field sample	73942	OC	October Creek	P. a. hecki	male	134.86	-16.631	blood: ethanol	95439913	3190840	16.1
ERR1013153	Field sample	73948	OC	October Creek	P. a. hecki	female	134.86	-16.631	blood: ethanol	121733210	5440651	20.9
ERR1013154	Field sample	73958	OC	October Creek	P. a. hecki	male	134.86	-16.631	blood: ethanol	119582961	4057979	20.3
PRJNA1147746	Field sample	73959	OC	October Creek	P. a. hecki	male	134.86	-16.631	blood: ethanol	135941555	60988842	25.8414
PRJNA1147746	Field sample	CH08	CH	Chidna	P. a. hecki	male	139.446	-19.387	blood: ethanol	134300925	58523125	25.7391
PRJNA1147746	B57436	BT01	HR	Holroyd River	P. c. atropygialis	male	142.64	-14.18	tissue	354155311	32454460	56.9
PRJNA1147746	B58131	BT29	GB	Galilee Basin	P. c. cincta	male	146.26	-21.92	blood: FTA card	343027593	72073430	53.7

## Sheet: Table S3
Accession	Source	IID	FID	Population	Taxon	Sex	Longitude	Latitude	MaterialType	CollectionDate	Index_SE	Barcode_SE	TotalReads_SE	NoRadTag_SE	Retained_SE	Index_PE	Barcode_PE	TotalReads_PE	NoRadTag_PE	LowQuality_PE	Retained_PE	MappedReads	Depth	SNPs	F_MISS	NOTES
	Field sample	CH01	CH	Chidna	P. a. hecki	male	139.446	-19.387	blood: ethanol	2010-09-01						KAL11	CTAGC	6833062	81189	1583	6679075	6209250	61.1165	325289	0.0492516
	Field sample	CH04	CH	Chidna	P. a. hecki	male	139.446	-19.387	blood: ethanol	2010-09-01						KAL11	CTTGA	6423282	88162	1503	6267908	5822494	59.0533	325289	0.050346
	Field sample	CH07	CH	Chidna	P. a. hecki	male	139.446	-19.387	blood: ethanol	2010-09-01						KAL12	ACAAA	3947458	101216	917	3784286	3472856	39.4425	325289	0.0511053
	Field sample	CH11	CH	Chidna	P. a. hecki	female	139.446	-19.387	blood: ethanol	2010-09-01						KAL09	TTAGGC	3397630	31605	771	3358259	3128727	38.1547	325289	0.0817243
	Field sample	CH12	CH	Chidna	P. a. hecki	male	139.446	-19.387	blood: ethanol	2010-09-01						KAL01	TCACC	1872876	64845	435	1800049	1663452	17.575	325289	0.0815705
	Field sample	CH16	CH	Chidna	P. a. hecki	male	139.446	-19.387	blood: ethanol	2010-09-01						KAL09	ACAGTG	4843736	34486	1054	4799739	4470152	50.55	325289	0.0723019
	Field sample	CH19	CH	Chidna	P. a. hecki	female	139.446	-19.387	blood: ethanol	2010-09-01						KAL01	GGACCTA	3389840	36266	785	3338745	3117829	29.423	325289	0.0670481
	Field sample	LH04	LH	Leichardt	P. a. hecki	female	139.736	-20.263	blood: ethanol	2010-09-15						KAL04	ATCACG	6705654	113272	1516	6571596	6067866	53.7285	325289	0.0495713
	Field sample	LH05	LH	Leichardt	P. a. hecki	male	139.736	-20.263	blood: ethanol	2010-09-15						KAL11	ACAAA	7057512	123668	1602	6852169	6342577	62.6381	325289	0.0456486
	Field sample	LH06	LH	Leichardt	P. a. hecki	female	139.736	-20.263	blood: ethanol	2010-09-15						KAL08	CTAGC	6766198	84470	1572	6656168	6155881	61.7481	325289	0.0566481
	Field sample	LH08	LH	Leichardt	P. a. hecki	female	139.736	-20.263	blood: ethanol	2010-09-15						KAL08	TTAGGC	4259766	39572	980	4200903	3900928	42.8992	325289	0.0595163
	Field sample	LH09	LH	Leichardt	P. a. hecki	male	139.736	-20.263	blood: ethanol	2010-09-15						KAL11	ATCACG	6799692	68991	1459	6654028	6164488	60.3843	325289	0.0456763
	Field sample	LH13	LH	Leichardt	P. a. hecki	female	139.736	-20.263	blood: ethanol	2010-09-15						KAL10	CGATGT	3079966	75467	624	2973139	2709396	34.3123	325289	0.0658061
	B49076	BT20	CG	Chillagoe	P. c. atropygialis	male	144.04	-16.69	tissue	1997-05-14						KAL04	GAATTCA	1840764	23208	1008	1800678	4204350	41.152	325289	0.0333181
	B49077	BT21	CG	Chillagoe	P. c. atropygialis	female	144.04	-16.69	tissue	1997-05-14						KAL03	ACTAT	3263060	35505	1723	3217420	1989415	20.0891	325289	0.0468998
	B41634	BT142	CR	Coralie	P. c. atropygialis	female	142.17	-18.27	tissue	1988-10-18						KAL04	GCCAAT	7472304	113735	4036	7338814	3571758	39.3873	325289	0.0428419
	B56917	BT07	DR	Durham Dam	P. c. atropygialis	female	143.48	-18.29	tissue	2015-05-24						KAL03	ACAAA	2249902	77248	1243	2160019	1852832	25.3948	325289	0.0634175
	B56918	BT08	DR	Durham Dam	P. c. atropygialis	male	143.48	-18.29	tissue	2015-05-24						KAL05	CTAGC	300954	24871	164	269629	3098696	35.0109	325289	0.0375451
	B56925	BT09	DR	Durham Dam	P. c. atropygialis	male	143.48	-18.29	tissue	2015-05-24						KAL07	TTAGGC	8797466	65431	4897	8692565	8093718	69.5133	325289	0.0244121
	B57561	BT05	HB	Highbury	P. c. atropygialis	female	143.1	-16.4	tissue	2015-07-23						KAL12	GAATTCA	3538092	140830	1977	3390882	3099955	26.4185	325289	0.0518462
	B57436	BT01	HR	Holroyd River	P. c. atropygialis	male	142.64	-14.18	tissue	2015-07-19						KAL02	AAAAGTT	1718894	26540	954	1680554	5273759	51.6821	325289	0.0262167
	B57437	BT02	HR	Holroyd River	P. c. atropygialis	female	142.64	-14.18	tissue	2015-07-19						KAL07	TGACCA	9310756	65711	4877	9203065	8577421	73.6451	325289	0.0226445
	B57438	BT03	HR	Holroyd River	P. c. atropygialis	male	142.64	-14.18	tissue	2015-07-19						KAL04	CTTGA	1379106	47381	796	1318680	6808450	55.155	325289	0.0277507
	B57439	BT04	HR	Holroyd River	P. c. atropygialis	female	142.64	-14.18	tissue	2015-07-19						KAL02	CTGTA	2520732	17673	1335	2332468	4726851	49.1943	325289	0.034102
	B29672	BT17	IS	Inkerman Station	P. c. atropygialis	female	141.47	-16.2	tissue	2001-10-17						KAL08	CTTGCTT	1418778	44327	755	1369635	1254339	15.0019	325289	0.103308
	B29673	BT18	IS	Inkerman Station	P. c. atropygialis	male	141.47	-16.2	tissue	2001-10-17						KAL11	AAAAGTT	4701574	175161	2584	4514604	4113904	32.6487	325289	0.0441976
	B29674	BT19	IS	Inkerman Station	P. c. atropygialis	male	141.47	-16.2	tissue	2001-10-17						KAL06	GGACCTA	4557306	161664	2552	4375517	4025311	26.7781	325289	0.024572
	B51366	BT10	KL	Kalpowar	P. c. atropygialis	male	144.18	-14.5	tissue	2006-10-29						KAL01	ATCACG	7193550	56890	4012	7120304	4195336	45.149	325289	0.021836
	B51591	BT11	KO	Kowanyama #1	P. c. atropygialis	male	141.68	-15.46	tissue	2006-11-09						KAL10	ACTAT	1941502	87916	1140	1850548	1693604	18.5091	325289	0.101971
	B51592	BT12	KO	Kowanyama #1	P. c. atropygialis	male	141.68	-15.46	tissue	2006-11-09						KAL02	TTAGGC	5073120	46671	2841	5014370	5442430	53.6485	325289	0.0285223
	B51732	BT13	KO	Kowanyama #3	P. c. atropygialis	female	141.72	-15.43	tissue	2006-12-09						KAL05	TCACC	3393826	41879	1966	3342527	4460053	44.8762	325289	0.0340036
	B51774	BT14	KO	Kowanyama #2	P. c. atropygialis	male	141.7	-15.36	tissue	13/9/2006						KAL02	CGATGT	6021208	13888	3273	5869321	6712311	64.5896	325289	0.0252176
	B51775	BT15	KO	Kowanyama #2	P. c. atropygialis	female	141.7	-15.36	tissue	13/9/2006						KAL11	TTAGGC	15957168	152680	8614	15764627	14766722	89.1416	325289	0.0202189
	B51776	BT16	KO	Kowanyama #2	P. c. atropygialis	female	141.7	-15.36	tissue	13/9/2006						KAL05	CTGTA	363574	106245	149	253732	3570521	40.8254	325289	0.0403026
	B58629	BT144	ME	Mareeba	P. c. atropygialis	unknown	145.35	-16.93	blood: FTA card	2013-10-13						KAL02	GCCAAT	489904	37535	117	429441	1135208	11.9274	325289	0.0513697
	B58630	BT145	ME	Mareeba	P. c. atropygialis	male	145.35	-16.93	blood: FTA card	2013-10-13						KAL05	AGCCC	240094	78520	34	152690	982769	11.7202	325289	0.0418243
	B58631	BT146	ME	Mareeba	P. c. atropygialis	unknown	145.35	-16.93	blood: FTA card	2013-10-13						KAL08	AGCCC	180718	64433	26	112314	399635	5.28766	325289	0.176271
	B58632	BT147	ME	Mareeba	P. c. atropygialis	male	145.35	-16.93	blood: FTA card	2013-10-13						KAL04	ACAGTG	1739250	73186	420	1638071	1775200	17.8599	325289	0.0305021
	B58633	BT148	ME	Mareeba	P. c. atropygialis	female	145.35	-16.93	blood: FTA card	2013-10-13						KAL11	GCCAAT	1371608	37430	793	1312120	1210883	15.2861	325289	0.0749457
	B58634	BT149	ME	Mareeba	P. c. atropygialis	unknown	145.35	-16.93	blood: FTA card	2013-10-13						KAL09	CTAGC	1490842	55535	836	1420259	1315373	15.9374	325289	0.0661996
	B58635	BT150	ME	Mareeba	P. c. atropygialis	male	145.35	-16.93	blood: FTA card	2013-10-13						KAL11	CGATGT	717986	89318	159	570116	1418706	15.0138	325289	0.0458731
	B58636	BT151	ME	Mareeba	P. c. atropygialis	male	145.35	-16.93	blood: FTA card	2013-10-13						KAL04	GTATT	1745262	146043	373	1555039	1853832	16.0984	325289	0.0280305
	B58637	BT152	ME	Mareeba	P. c. atropygialis	unknown	145.35	-16.93	blood: FTA card	2013-10-13						KAL12	ACAGTG	1677242	34459	910	1627567	1527004	16.9853	325289	0.0664271
	B58645	BT153	ME	Mareeba	P. c. atropygialis	female	145.35	-16.93	blood: FTA card	2013-10-13						KAL03	CTTGCTT	500586	22105	118	468610	1246408	13.8039	325289	0.0449446
	B58647	BT154	ME	Mareeba	P. c. atropygialis	male	145.35	-16.93	blood: FTA card	2013-10-13						KAL04	AGCAT	1784928	147783	373	1615873	3786170	31.2568	325289	0.0223955
	B58648	BT155	ME	Mareeba	P. c. atropygialis	male	145.35	-16.93	blood: FTA card	2013-10-13						KAL06	ACAAA	3234120	159160	757	2980336	3013575	22.5951	325289	0.0196133
	B58652	BT157	ME	Mareeba	P. c. atropygialis	unknown	145.35	-16.93	blood: FTA card	2013-10-14						KAL07	CTGTA	355352	172061	34	181598	443719	5.45686	325289	0.1465
	B58654	BT158	ME	Mareeba	P. c. atropygialis	male	145.35	-16.93	blood: FTA card	2013-10-14						KAL10	CTAGC	2081096	52845	1090	2017471	1888479	21.5557	325289	0.0452705
	B43051	BT136	MR	Mcilwraith Range	P. c. atropygialis	female	143.47	-13.86	tissue	1990-08-12						KAL02	CGATGT	376510	61813	175	308105	3641674	39.4579	325289	0.0246734
	B43068	BT137	MR	Mcilwraith Range	P. c. atropygialis	female	143.47	-13.86	tissue	1990-08-12						KAL06	GAATTCA	5246366	151702	2972	5074414	1156546	13.2255	325289	0.0603033
	B53352	BT141	MS	Musgrave Station	P. c. atropygialis	unknown	143.5	-14.78	tissue	1988-10-18						KAL08	ACAGTG	1194568	229175	281	850076	999314	2.45011	325289	0.218314
	B64107	BT101	NP	Nifold Plains	P. c. atropygialis	male	143.97	-14.64	blood: ethanol	2008-11-05	BTF1	ATCACG	561449	1494	553563	KAL12	ACTAT	1825450	67450	991	1755084	2550286	27.5725	325289	0.0581176	Single-end and paired-end sequence data
	B64108	BT102	NP	Nifold Plains	P. c. atropygialis	female	143.97	-14.64	blood: ethanol	2008-11-05	BTF4	GCCAAT	848556	3397	837208	KAL01	CTTGCTT	3242988	19285	1861	3213929	4368200	49.148	325289	0.0301701	Single-end and paired-end sequence data
	B64109	BT103	NP	Nifold Plains	P. c. atropygialis	female	143.97	-14.64	blood: ethanol	2008-11-05	BTF1	CTGTA	598203	25122	567273	KAL11	GAATTCA	5462388	193499	2989	5255321	5756827	44.1938	325289	0.0215378	Single-end and paired-end sequence data
	B64110	BT104	NP	Nifold Plains	P. c. atropygialis	male	143.97	-14.64	blood: ethanol	2008-11-05	BTF4	GAATTCA	1255237	2780	1240828	KAL09	AGCCC	1852538	64751	997	1782087	4337012	39.6346	325289	0.0436289	Single-end and paired-end sequence data
	B64111	BT105	NP	Nifold Plains	P. c. atropygialis	female	143.97	-14.64	blood: ethanol	2008-11-05	BTF4	TCACC	609903	3218	600283	KAL01	AGCAT	2377966	51539	1359	2319817	3353760	39.7413	325289	0.0272896	Single-end and paired-end sequence data
	B64112	BT106	NP	Nifold Plains	P. c. atropygialis	female	143.97	-14.64	blood: ethanol	2008-11-05	BTF3	CGATGT	620073	18918	592097	KAL05	TTAGGC	4680690	30537	2461	4636358	5034300	53.3593	325289	0.0238096	Single-end and paired-end sequence data
	B64114	BT108	NP	Nifold Plains	P. c. atropygialis	male	143.97	-14.64	blood: ethanol	2008-11-05						KAL10	TCACC	10531434	103336	6242	10410897	9708133	85.2129	325289	0.0177258
	B64115	BT109	NP	Nifold Plains	P. c. atropygialis	male	143.97	-14.64	blood: ethanol	2008-11-05						KAL02	GAATTCA	5573274	61173	1062	5490057	5096639	48.0111	325289	0.0531312
	B64116	BT110	NP	Nifold Plains	P. c. atropygialis	male	143.97	-14.64	blood: ethanol	2008-11-05	BTF4	GTATT	792200	9068	775570	KAL01	TCACC	2566124	38929	1471	2519578	5289315	57.8648	325289	0.0169818	Single-end and paired-end sequence data
	B64117	BT111	NP	Nifold Plains	P. c. atropygialis	male	143.97	-14.64	blood: ethanol	2008-11-05	BTF4	TGACCA	1106085	636	1093893	KAL01	AAAAGTT	3478586	25723	1827	3440945	4994916	55.228	325289	0.0182699	Single-end and paired-end sequence data
	B64118	BT112	NP	Nifold Plains	P. c. atropygialis	male	143.97	-14.64	blood: ethanol	2008-11-05	BTF3	TTAGGC	760894	2558	747292	KAL05	ATCACG	4593832	32254	2545	4547594	5440543	54.5599	325289	0.0209598	Single-end and paired-end sequence data
	B64120	BT114	NP	Nifold Plains	P. c. atropygialis	female	143.97	-14.64	blood: ethanol	2008-11-05	BTF4	CTTGCTT	1035269	2207	1022068	KAL01	TGACCA	14702708	69375	7574	14609429	4113469	46.9664	325289	0.0305513	Single-end and paired-end sequence data
	B64122	BT116	NP	Nifold Plains	P. c. atropygialis	unknown	143.97	-14.64	blood: ethanol	2008-11-06	BTF3	CTGTA	1015274	30336	972627	KAL03	CTAGC	2127192	37596	1286	2085382	3098294	39.5588	325289	0.0455134	Single-end and paired-end sequence data
	B64381	BT117	NP	Nifold Plains	P. c. atropygialis	unknown	143.97	-14.64	blood: ethanol	2008-06-20						KAL05	GAATTCA	1722742	50853	1009	1666339	1554446	20.0602	325289	0.0935568
	B64403	BT120	NP	Nifold Plains	P. c. atropygialis	female	143.97	-14.64	blood: ethanol	2008-06-26						KAL03	ATGAAAC	3486344	24969	1871	3449774	2998509	39.5037	325289	0.0500201
	B64404	BT121	NP	Nifold Plains	P. c. atropygialis	female	143.97	-14.64	blood: ethanol	2008-06-26						KAL04	CTGTA	4926176	235990	2720	4674444	5989031	62.3981	325289	0.0328047
	B64405	BT122	NP	Nifold Plains	P. c. atropygialis	male	143.97	-14.64	blood: ethanol	2008-06-26	BTF4	CTTGA	1015205	5822	999503	KAL01	ACTAT	2625198	37747	1468	2580040	4493577	52.0205	325289	0.0239756	Single-end and paired-end sequence data
	B64406	BT123	NP	Nifold Plains	P. c. atropygialis	male	143.97	-14.64	blood: ethanol	2008-06-26						KAL03	TTAGGC	5002466	36236	2742	4951903	3219710	41.8058	325289	0.0447879
	B64407	BT124	NP	Nifold Plains	P. c. atropygialis	female	143.97	-14.64	blood: ethanol	2008-06-26						KAL07	GAATTCA	2263502	78661	1213	2174879	1981590	20.2831	325289	0.0805161
	B64408	BT125	NP	Nifold Plains	P. c. atropygialis	female	143.97	-14.64	blood: ethanol	2008-06-26						KAL05	CGATGT	17727646	238108	3901	17313485	15872070	113.648	325289	0.0311231
	B64409	BT126	NP	Nifold Plains	P. c. atropygialis	male	143.97	-14.64	blood: ethanol	2008-06-26						KAL02	GGACCTA	4360684	46916	991	4291112	3975606	38.3605	325289	0.0480803
	B64412	BT129	NP	Nifold Plains	P. c. atropygialis	female	143.97	-14.64	blood: ethanol	2008-06-26	BTF3	AGCCC	820804	4306	804473	KAL03	AGCCC	4072116	36214	2223	4022721	5131095	53.3182	325289	0.0245197	Single-end and paired-end sequence data
	B64281	BT132	PP	Pormpuraaw	P. c. atropygialis	male	141.62	-14.91	blood: ethanol	2007-05-31						KAL05	CGATGT	1494800	154428	733	1317401	1517811	19.1287	325289	0.0830462
	B64282	BT133	PP	Pormpuraaw	P. c. atropygialis	female	141.62	-14.91	blood: ethanol	2007-05-31						KAL08	GGACCTA	2487962	71890	1435	2406019	2213712	20.6526	325289	0.0418274
	B64283	BT134	PP	Pormpuraaw	P. c. atropygialis	male	141.62	-14.91	blood: ethanol	2007-05-31						KAL01	AGCCC	1075728	35302	599	1030472	3560180	42.8163	325289	0.0212088
	B64284	BT135	PP	Pormpuraaw	P. c. atropygialis	male	141.62	-14.91	blood: ethanol	2007-05-31						KAL09	TTAGGC	10436118	63000	5841	10352776	9740678	87.5413	325289	0.0421379
	B64025	BT361	RL	Red Lily Lagoon	P. c. atropygialis	female	144.16	-14.85	blood: ethanol	2008-11-06						KAL06	ATGAAAC	4070096	116866	2359	3937628	6291157	40.8305	325289	0.0264473
	B64026	BT43	RL	Red Lily Lagoon	P. c. atropygialis	female	144.16	-14.85	blood: ethanol	2008-11-06	BTF3	CTTGCTT	1050807	2245	1032609	KAL02	AGCCC	5625912	105979	1291	5495017	6632591	47.7785	325289	0.0233054	Single-end and paired-end sequence data
	B64028	BT45	RL	Red Lily Lagoon	P. c. atropygialis	female	144.16	-14.85	blood: ethanol	2008-11-06	BTF3	ACTAT	930335	2026	915863	KAL02	ATGAAAC	3182524	43322	711	3122821	4263240	36.0603	325289	0.0398015	Single-end and paired-end sequence data
	B64030	BT47	RL	Red Lily Lagoon	P. c. atropygialis	female	144.16	-14.85	blood: ethanol	2008-11-06	BTF3	TCACC	601903	3004	590053	KAL04	GAATTCA	5950744	40993	3310	5891008	5673479	53.2552	325289	0.0160842	Single-end and paired-end sequence data
	B64031	BT48	RL	Red Lily Lagoon	P. c. atropygialis	female	144.16	-14.85	blood: ethanol	2008-11-06	BTF2	GGACCTA	944700	2969	925748	KAL05	ATGAAAC	1820820	50251	1062	1764964	2833862	30.0686	325289	0.0371639	Single-end and paired-end sequence data
	B64032	BT49	RL	Red Lily Lagoon	P. c. atropygialis	male	144.16	-14.85	blood: ethanol	2008-11-06	BTF2	ACAGTG	893822	4962	874595	KAL08	CTAGC	5257764	55150	2992	5185983	6115517	60.1325	325289	0.0245197	Single-end and paired-end sequence data
	B64033	BT50	RL	Red Lily Lagoon	P. c. atropygialis	female	144.16	-14.85	blood: ethanol	2008-11-06	BTF4	CTAGC	1023333	3786	1010035	KAL01	GAATTCA	5879208	66972	1390	5792960	6950212	39.7463	325289	0.0347537	Single-end and paired-end sequence data
	B64034	BT51	RL	Red Lily Lagoon	P. c. atropygialis	male	144.16	-14.85	blood: ethanol	2008-11-06	BTF2	ATGAAAC	771036	2287	755483	KAL06	GCCAAT	11883582	81580	6893	11755868	4031063	34.0106	325289	0.0141812	Single-end and paired-end sequence data
	B64035	BT52	RL	Red Lily Lagoon	P. c. atropygialis	unknown	144.16	-14.85	blood: ethanol	2008-11-06	BTF2	TCACC	568641	3590	555414	KAL07	ACTAT	962390	51874	545	906293	1680980	19.0047	325289	0.0729075	Single-end and paired-end sequence data
	B64036	BT53	RL	Red Lily Lagoon	P. c. atropygialis	male	144.16	-14.85	blood: ethanol	2008-11-06						KAL06	TGACCA	17627942	145596	3531	17415566	16043019	116.333	325289	0.0322513
	B64037	BT54	RL	Red Lily Lagoon	P. c. atropygialis	unknown	144.16	-14.85	blood: ethanol	2008-11-06	BTF1	TGACCA	675753	399	667297	KAL11	AGCAT	320376	93890	44	225023	1319750	34.2588	325289	0.195254	Single-end and paired-end sequence data
	B64038	BT55	RL	Red Lily Lagoon	P. c. atropygialis	male	144.16	-14.85	blood: ethanol	2008-11-06	BTF1	GCCAAT	580541	2588	571935	KAL12	TGACCA	17607426	96526	8959	17477915	17435583	104.155	325289	0.02685	Single-end and paired-end sequence data
	B64039	BT56	RL	Red Lily Lagoon	P. c. atropygialis	female	144.16	-14.85	blood: ethanol	2008-11-06	BTF1	GTATT	608007	6680	594875	KAL10	TGACCA	6967526	67625	1420	6837793	7357213	28.0933	325289	0.0287344	Single-end and paired-end sequence data
	B64040	BT57	RL	Red Lily Lagoon	P. c. atropygialis	female	144.16	-14.85	blood: ethanol	2008-11-06	BTF2	ATCACG	849457	2761	832847	KAL09	ATGAAAC	2908822	114921	1574	2788172	3768805	33.0391	325289	0.0328785	Single-end and paired-end sequence data
	B64041	BT58	RL	Red Lily Lagoon	P. c. atropygialis	unknown	144.16	-14.85	blood: ethanol	2008-11-06						KAL01	TGACCA	4589574	59314	927	4514683	4212433	31.5325	325289	0.0478282
	B64042	BT59	RL	Red Lily Lagoon	P. c. atropygialis	female	144.16	-14.85	blood: ethanol	2008-11-06	BTF4	TTAGGC	1057003	2789	1043020	KAL02	CGATGT	3604968	124135	745	3466172	4698117	36.9871	325289	0.0367704	Single-end and paired-end sequence data
	B64043	BT60	RL	Red Lily Lagoon	P. c. atropygialis	male	144.16	-14.85	blood: ethanol	2008-11-06						KAL01	AGCAT	4534308	117940	966	4404163	4118650	31.0105	325289	0.0590091
	B64044	BT61	RL	Red Lily Lagoon	P. c. atropygialis	female	144.16	-14.85	blood: ethanol	2008-11-06	BTF1	GGACCTA	910839	2884	896403	KAL07	ATGAAAC	231338	18209	52	212591	1697302	35.5672	325289	0.232329	Single-end and paired-end sequence data
	B64045	BT62	RL	Red Lily Lagoon	P. c. atropygialis	male	144.16	-14.85	blood: ethanol	2008-11-06						KAL01	CTGTA	5457140	190701	1150	5251347	4837281	34.0711	325289	0.049808
	B64046	BT63	RL	Red Lily Lagoon	P. c. atropygialis	female	144.16	-14.85	blood: ethanol	2008-11-06	BTF3	AGCAT	1057823	3649	1040975	KAL03	TGACCA	6956894	86818	1354	6849251	7871755	37.3365	325289	0.0292355	Single-end and paired-end sequence data
	B64047	BT64	RL	Red Lily Lagoon	P. c. atropygialis	female	144.16	-14.85	blood: ethanol	2008-11-06						KAL05	ACAGTG	20837192	165812	4606	20472129	18837974	123.441	325289	0.0261952
	B64048	BT65	RL	Red Lily Lagoon	P. c. atropygialis	unknown	144.16	-14.85	blood: ethanol	2008-11-06	BTF3	GGACCTA	1072057	3218	1052400	KAL02	TTAGGC	6071422	76010	1320	5966587	7053733	37.4918	325289	0.0294661	Single-end and paired-end sequence data
	B64049	BT66	RL	Red Lily Lagoon	P. c. atropygialis	unknown	144.16	-14.85	blood: ethanol	2009-06-16	BTF1	ACTAT	638889	1483	630711	KAL09	AGCAT	269810	67498	60	201956	1240652	30.8088	325289	0.218031	Single-end and paired-end sequence data
	B64051	BT68	RL	Red Lily Lagoon	P. c. atropygialis	female	144.16	-14.85	blood: ethanol	2009-06-16	BTF1	ACAAA	528001	6252	516449	KAL10	GCCAAT	4654690	41766	1124	4574890	5153248	26.5359	325289	0.0304222	Single-end and paired-end sequence data
	B64052	BT69	RL	Red Lily Lagoon	P. c. atropygialis	male	144.16	-14.85	blood: ethanol	2009-06-16	BTF2	GTATT	751615	8669	731838	KAL07	CTAGC	7300586	67103	4057	7202855	7777292	71.4541	325289	0.0218022	Single-end and paired-end sequence data
	B64053	BT70	RL	Red Lily Lagoon	P. c. atropygialis	female	144.16	-14.85	blood: ethanol	2009-06-16	BTF2	GAATTCA	986461	2786	968834	KAL06	GGACCTA	1710002	48582	918	1655816	11704595	101.496	325289	0.017901	Single-end and paired-end sequence data
	B64055	BT72	RL	Red Lily Lagoon	P. c. atropygialis	female	144.16	-14.85	blood: ethanol	2009-06-16	BTF1	AAAAGTT	581267	2236	572392	KAL09	ATCACG	6535856	63253	1452	6462349	7093248	33.4222	325289	0.0334533	Single-end and paired-end sequence data
	B64056	BT73	RL	Red Lily Lagoon	P. c. atropygialis	unknown	144.16	-14.85	blood: ethanol	2009-06-16	BTF1	TCACC	461706	2325	454263	KAL10	CTAGC	7601676	78967	1746	7465359	7723833	20.6625	325289	0.0255527	Single-end and paired-end sequence data
	B64057	BT74	RL	Red Lily Lagoon	P. c. atropygialis	male	144.16	-14.85	blood: ethanol	2009-06-16	BTF1	ATGAAAC	582115	1446	574281	KAL09	CGATGT	6674080	110124	1480	6553740	7054475	27.8163	325289	0.0322698	Single-end and paired-end sequence data
	B64058	BT75	RL	Red Lily Lagoon	P. c. atropygialis	male	144.16	-14.85	blood: ethanol	2009-06-16	BTF1	ACAGTG	724135	3176	712988	KAL11	TGACCA	13882670	100650	2761	13666894	13907555	33.176	325289	0.0283071	Single-end and paired-end sequence data
	B64062	BT79	RL	Red Lily Lagoon	P. c. atropygialis	female	144.16	-14.85	blood: ethanol	2009-06-16						KAL07	CTTGCTT	1776106	61688	952	1706882	1553525	17.1303	325289	0.0942762
	B64063	BT80	RL	Red Lily Lagoon	P. c. atropygialis	male	144.16	-14.85	blood: ethanol	2009-06-16						KAL11	ACTAT	3088506	126663	1770	2954779	2683346	27.5083	325289	0.049436
	B64064	BT81	RL	Red Lily Lagoon	P. c. atropygialis	male	144.16	-14.85	blood: ethanol	2009-06-16						KAL12	CTAGC	12199804	81151	7017	12098169	11374645	84.2019	325289	0.278392
	B64067	BT84	RL	Red Lily Lagoon	P. c. atropygialis	female	144.16	-14.85	blood: ethanol	2009-06-16						KAL10	GAATTCA	4288282	153399	2434	4127905	3778789	30.6697	325289	0.0398968
	B64068	BT85	RL	Red Lily Lagoon	P. c. atropygialis	female	144.16	-14.85	blood: ethanol	2009-06-16						KAL09	TCACC	8370762	82701	4599	8272899	7740565	70.5815	325289	0.0303699
	B64069	BT86	RL	Red Lily Lagoon	P. c. atropygialis	female	144.16	-14.85	blood: ethanol	2009-06-17						KAL08	TTAGGC	6495450	41966	3455	6430758	6024206	57.7384	325289	0.0221772
	B64070	BT87	RL	Red Lily Lagoon	P. c. atropygialis	unknown	144.16	-14.85	blood: ethanol	2009-06-17						KAL04	ACTAT	11321008	147531	2659	11150741	11334179	65.2934	325289	0.118937
	B64071	BT88	RL	Red Lily Lagoon	P. c. atropygialis	male	144.16	-14.85	blood: ethanol	2009-06-17						KAL08	CTTGA	5152756	61342	2696	5076121	4746935	51.3895	325289	0.0268469
	B64072	BT89	RL	Red Lily Lagoon	P. c. atropygialis	unknown	144.16	-14.85	blood: ethanol	2009-06-17						KAL03	GCCAAT	6743854	103063	1410	6622961	6147081	42.3672	325289	0.246636
	B64391	BT90	RL	Red Lily Lagoon	P. c. atropygialis	male	144.16	-14.85	blood: ethanol	2008-06-22						KAL02	ATCACG	2512028	49385	526	2446982	2302516	17.5904	325289	0.0702268
	B64392	BT91	RL	Red Lily Lagoon	P. c. atropygialis	unknown	144.16	-14.85	blood: ethanol	2008-06-23						KAL02	ACAAA	5285490	140101	1127	5117749	4760461	31.7891	325289	0.0385134
	B64393	BT92	RL	Red Lily Lagoon	P. c. atropygialis	male	144.16	-14.85	blood: ethanol	2008-06-23						KAL03	TGACCA	428176	12921	244	407796	2081112	28.9688	325289	0.0582467
	B64395	BT93	RL	Red Lily Lagoon	P. c. atropygialis	male	144.16	-14.85	blood: ethanol	2008-06-24						KAL08	ATCACG	7455516	52640	4155	7376070	6910962	64.2984	325289	0.0267362
	B58334	BT275	AW	Anthill West	P. c. cincta	male	146.85	-19.44	blood: FTA card	2012-08-18						KAL05	ATCACG	2897158	93692	690	2531378	2472351	18.2005	325289	0.0170187
	B58335	BT276	AW	Anthill West	P. c. cincta	unknown	146.85	-19.44	blood: FTA card	2012-08-18						KAL07	ATCACG	820100	35423	196	751834	1639325	15.7366	325289	0.0286238
	B58336	BT277	AW	Anthill West	P. c. cincta	unknown	146.85	-19.44	blood: FTA card	2012-08-18						KAL03	GCCAAT	2020058	22646	1109	1991281	373633	6.53109	325289	0.141846
	B58338	BT279	AW	Anthill West	P. c. cincta	unknown	146.85	-19.44	blood: FTA card	2012-08-18						KAL05	CTTGA	2071344	109044	509	1789403	2095968	16.3333	325289	0.0201298
	B64001	BT159	CD	Clearwater Dam	P. c. cincta	unknown	146.71	-19.46	blood: ethanol	2008-10-26						KAL02	AAAAGTT	4742506	59363	1022	4661926	4332898	41.2971	325289	0.0511115
	B64002	BT160	CD	Clearwater Dam	P. c. cincta	unknown	146.71	-19.46	blood: ethanol	2008-10-26						KAL09	GCCAAT	5486568	48554	1238	5429248	5044375	59.34	325289	0.0636357
	B64003	BT161	CD	Clearwater Dam	P. c. cincta	female	146.71	-19.46	blood: ethanol	2008-10-26						KAL04	TCACC	9453800	150161	2220	9280403	8572607	56.7018	325289	0.0268561
	B64004	BT162	CD	Clearwater Dam	P. c. cincta	unknown	146.71	-19.46	blood: ethanol	2008-10-26						KAL01	CTTGA	5174694	103353	1166	5056546	4736783	32.8135	325289	0.0503091
	B64005	BT163	CD	Clearwater Dam	P. c. cincta	unknown	146.71	-19.46	blood: ethanol	2008-10-26						KAL12	CTAGC	5541716	73567	1356	5404223	4978367	51.1012	325289	0.0316303
	B64006	BT164	CD	Clearwater Dam	P. c. cincta	unknown	146.71	-19.46	blood: ethanol	2008-10-26						KAL03	AGCAT	5028310	116208	1053	4898691	4540138	41.3853	325289	0.053414
	B64009	BT167	CD	Clearwater Dam	P. c. cincta	male	146.71	-19.46	blood: ethanol	2008-10-26						KAL01	CTAGC	5829770	97564	1251	5714713	5314781	40.9276	325289	0.044253
	B64010	BT168	CD	Clearwater Dam	P. c. cincta	male	146.71	-19.46	blood: ethanol	2008-10-26						KAL02	ACAGTG	3722604	53187	841	3654502	3385856	31.2356	325289	0.0554461
	B64012	BT170	CD	Clearwater Dam	P. c. cincta	unknown	146.71	-19.46	blood: ethanol	2008-10-27						KAL03	CTTGA	6983888	123658	1555	6841486	6340233	47.5211	325289	0.0411234
	B64013	BT171	CD	Clearwater Dam	P. c. cincta	female	146.71	-19.46	blood: ethanol	2008-10-27						KAL01	CTTGCTT	2895100	32378	659	2854345	2664298	24.5485	325289	0.0738205
	B64015	BT173	CD	Clearwater Dam	P. c. cincta	unknown	146.71	-19.46	blood: ethanol	2008-10-27						KAL08	ATCACG	11123786	106732	2580	10982334	10138660	84.5037	325289	0.0338038
	B64016	BT174	CD	Clearwater Dam	P. c. cincta	unknown	146.71	-19.46	blood: ethanol	2008-10-27						KAL06	TTAGGC	16555944	134468	3581	16356518	15091803	105.981	325289	0.0321099
	B64017	BT175	CD	Clearwater Dam	P. c. cincta	female	146.71	-19.46	blood: ethanol	2008-10-27						KAL07	CGATGT	9983370	179385	2132	9788621	8967313	73.8461	325289	0.0460237
	B64018	BT176	CD	Clearwater Dam	P. c. cincta	female	146.71	-19.46	blood: ethanol	2008-10-27						KAL08	TCACC	7835628	115109	1879	7696891	7075071	60.9051	325289	0.0384335
	B64021	BT179	CD	Clearwater Dam	P. c. cincta	male	146.71	-19.46	blood: ethanol	2008-10-27	BTF3	CTTGA	720632	4935	706106	KAL04	TCACC	5195308	68483	2934	5112818	6563333	64.7626	325289	0.0192782	Single-end and paired-end sequence data
	B64022	BT180	CD	Clearwater Dam	P. c. cincta	male	146.71	-19.46	blood: ethanol	2008-10-27	BTF4	AGCCC	810802	5156	796953	KAL01	CTAGC	4488214	49251	2526	4427304	4821007	52.7097	325289	0.0233638	Single-end and paired-end sequence data
	B64023	BT181	CD	Clearwater Dam	P. c. cincta	male	146.71	-19.46	blood: ethanol	2008-10-27	BTF4	GGACCTA	1122856	2796	1107932	KAL05	CTTGA	3816858	50213	2260	3755918	3172698	34.5985	325289	0.032694	Single-end and paired-end sequence data
	B64024	BT182	CD	Clearwater Dam	P. c. cincta	male	146.71	-19.46	blood: ethanol	2008-10-27	BTF4	ATGAAAC	988726	2738	976011	KAL10	CGATGT	14059536	228161	7491	13809307	15199362	119.85	325289	0.022457	Single-end and paired-end sequence data
	B64074	BT184	CD	Clearwater Dam	P. c. cincta	male	146.71	-19.46	blood: ethanol	2009-06-28	BTF2	CTTGCTT	971267	2492	952303	KAL06	CTGTA	3645272	317005	2122	3315121	4341971	35.3432	325289	0.0345139	Single-end and paired-end sequence data
	B64075	BT185	CD	Clearwater Dam	P. c. cincta	female	146.71	-19.46	blood: ethanol	2009-06-28	BTF1	CTAGC	723274	3110	712997	KAL10	TCACC	4748442	74800	1222	4638010	5530649	33.8842	325289	0.026561	Single-end and paired-end sequence data
	B64076	BT186	CD	Clearwater Dam	P. c. cincta	female	146.71	-19.46	blood: ethanol	2009-06-28	BTF4	ACTAT	1167602	2664	1153735	KAL01	CGATGT	2994482	112834	1642	2873342	4742863	50.678	325289	0.0217468	Single-end and paired-end sequence data
	B64078	BT188	CD	Clearwater Dam	P. c. cincta	male	146.71	-19.46	blood: ethanol	2009-06-28	BTF3	AAAAGTT	943650	3966	926647	KAL02	CTTGA	7854870	83366	4335	7756039	4247643	44.1879	325289	0.0188417	Single-end and paired-end sequence data
	B64079	BT189	CD	Clearwater Dam	P. c. cincta	male	146.71	-19.46	blood: ethanol	2009-06-29	BTF3	ATCACG	877932	2819	862458	KAL05	CTTGA	4500862	47319	2463	4441234	2891052	31.4817	325289	0.0496451	Single-end and paired-end sequence data
	B64081	BT191	CD	Clearwater Dam	P. c. cincta	female	146.71	-19.46	blood: ethanol	2009-06-29	BTF1	CTTGCTT	819352	2088	807752	KAL09	TGACCA	14972806	102005	2956	14844804	15220074	35.1307	325289	0.0293278	Single-end and paired-end sequence data
	B64082	BT192	CD	Clearwater Dam	P. c. cincta	unknown	146.71	-19.46	blood: ethanol	2009-06-29	BTF1	GAATTCA	1104346	2830	1090111	KAL08	CTGTA	567218	157312	90	408907	2181461	44.3295	325289	0.166498	Single-end and paired-end sequence data
	B64083	BT193	CD	Clearwater Dam	P. c. cincta	unknown	146.71	-19.46	blood: ethanol	2009-06-29	BTF2	TGACCA	1315014	1133	1292891	KAL06	ACAGTG	23501380	202897	5225	23206735	23450114	42.4742	325289	0.0289128	Single-end and paired-end sequence data
	B64084	BT194	CD	Clearwater Dam	P. c. cincta	unknown	146.71	-19.46	blood: ethanol	2009-06-29	BTF1	CGATGT	637981	15504	615396	KAL11	AAAAGTT	314110	22456	52	289678	1335585	30.7399	325289	0.185537	Single-end and paired-end sequence data
	B64085	BT195	CD	Clearwater Dam	P. c. cincta	male	146.71	-19.46	blood: ethanol	2009-06-29	BTF2	GCCAAT	887829	4121	871038	KAL08	GCCAAT	6481928	49452	3520	6410974	7304533	69.4144	325289	0.0259738	Single-end and paired-end sequence data
	B64086	BT196	CD	Clearwater Dam	P. c. cincta	female	146.71	-19.46	blood: ethanol	2009-06-29	BTF2	CTAGC	932250	4115	914805	KAL07	AGCAT	2348500	111452	1398	2227163	3431583	30.1192	325289	0.0469029	Single-end and paired-end sequence data
	B64089	BT199	CD	Clearwater Dam	P. c. cincta	male	146.71	-19.46	blood: ethanol	2009-06-29	BTF3	GAATTCA	1583671	4026	1559236	KAL02	ACAGTG	4862554	34786	2716	4817081	9641404	87.8973	325289	0.0280151	Single-end and paired-end sequence data
	B64090	BT200	CD	Clearwater Dam	P. c. cincta	female	146.71	-19.46	blood: ethanol	2009-06-29	BTF3	CTAGC	1160341	4208	1142108	KAL03	AAAAGTT	3874770	29928	2089	3832013	7252961	69.6568	325289	0.0252206	Single-end and paired-end sequence data
	B64091	BT201	CD	Clearwater Dam	P. c. cincta	unknown	146.71	-19.46	blood: ethanol	2009-06-29	BTF1	TTAGGC	793459	2835	781504	KAL11	ATGAAAC	294982	21785	69	270987	1630742	33.6675	325289	0.186511	Single-end and paired-end sequence data
	B64092	BT202	CD	Clearwater Dam	P. c. cincta	male	146.71	-19.46	blood: ethanol	2009-06-29	BTF2	CTGTA	1126562	41042	1069825	KAL07	TCACC	6732718	85018	3910	6617999	7733350	62.8298	325289	0.0136894	Single-end and paired-end sequence data
	B64094	BT204	CD	Clearwater Dam	P. c. cincta	female	146.71	-19.46	blood: ethanol	2009-06-30	BTF2	ACTAT	1144315	3060	1123828	KAL06	CTTGCTT	3300160	100079	1815	3188281	5299205	37.4305	325289	0.0320269	Single-end and paired-end sequence data
	B64096	BT206	CD	Clearwater Dam	P. c. cincta	male	146.71	-19.46	blood: ethanol	2009-06-30	BTF2	TTAGGC	1069081	3375	1048278	KAL07	ACAGTG	14282856	124904	3114	14131987	14774029	35.1058	325289	0.030748	Single-end and paired-end sequence data
	B64102	BT209	CD	Clearwater Dam	P. c. cincta	female	146.71	-19.46	blood: ethanol	2008-10-26	BTF1	AGCAT	633069	2641	623723	KAL01	ATCACG	4322654	69948	962	4238493	4986071	29.0333	325289	0.0309509	Single-end and paired-end sequence data
	B64105	BT212	CD	Clearwater Dam	P. c. cincta	unknown	146.71	-19.46	blood: ethanol	2008-10-26	BTF1	AGCCC	564814	4281	553746	KAL10	ACAGTG	8901534	69740	2029	8759952	9143786	26.7486	325289	0.0255896	Single-end and paired-end sequence data
	B64106	BT213	CD	Clearwater Dam	P. c. cincta	female	146.71	-19.46	blood: ethanol	2008-10-26	BTF3	TGACCA	870599	881	857071	KAL05	AAAAGTT	6558882	48958	3690	6491830	5522365	55.7802	325289	0.0223463	Single-end and paired-end sequence data
	B64250	BT214	CD	Clearwater Dam	P. c. cincta	male	146.71	-19.46	blood: ethanol	2009-06-30	BTF3	ACAAA	820635	8825	802015	KAL03	CTGTA	4324676	116825	2233	4195194	4822412	53.8881	325289	0.0281719	Single-end and paired-end sequence data
	B64251	BT215	CD	Clearwater Dam	P. c. cincta	male	146.71	-19.46	blood: ethanol	2009-06-30	BTF3	GCCAAT	752423	3103	739796	KAL04	CTAGC	5975746	59902	3359	5900076	7006488	71.6573	325289	0.0306189	Single-end and paired-end sequence data
	B58253	BT321	DD	Dotterel Dam	P. c. cincta	unknown	146.84	-19.57	blood: FTA card	2012-06-07						KAL06	CTTGCTT	69572	20117	16	46486	684517	9.45936	325289	0.107302
	B58254	BT322	DD	Dotterel Dam	P. c. cincta	unknown	146.84	-19.57	blood: FTA card	2012-06-07						KAL06	ATGAAAC	69874	21451	9	43833	599427	8.47632	325289	0.120988
	B58256	BT324	DD	Dotterel Dam	P. c. cincta	male	146.84	-19.57	blood: FTA card	2012-06-07						KAL02	CTTGCTT	286744	16201	50	256687	1005306	11.8455	325289	0.0488151
	B58257	BT325	DD	Dotterel Dam	P. c. cincta	unknown	146.84	-19.57	blood: FTA card	2012-06-07						KAL04	CTTGA	707186	84075	141	593167	884857	9.4759	325289	0.0399921
	B58609	BT327	DD	Dotterel Dam	P. c. cincta	unknown	146.84	-19.57	blood: FTA card	2013-06-04						KAL09	TCACC	479706	62135	330	409511	617481	7.34068	325289	0.0625382
	B58505	BT281	FD	Ford's Dam	P. c. cincta	unknown	146.86	-19.5	blood: FTA card	2012-11-10						KAL06	GCCAAT	1669030	65195	404	1524885	1707717	12.885	325289	0.0300902
	B58506	BT282	FD	Ford's Dam	P. c. cincta	unknown	146.86	-19.5	blood: FTA card	2012-11-10						KAL09	CTTGA	740078	61268	181	667194	608784	8.22489	325289	0.115479
	B58507	BT283	FD	Ford's Dam	P. c. cincta	unknown	146.86	-19.5	blood: FTA card	2012-11-10						KAL06	ATCACG	1822584	69968	460	1649484	1916508	15.6487	325289	0.0106213
	B58508	BT284	FD	Ford's Dam	P. c. cincta	unknown	146.86	-19.5	blood: FTA card	2012-11-10						KAL09	CTAGC	934680	57726	240	864338	791482	10.2507	325289	0.122832
	B58509	BT285	FD	Ford's Dam	P. c. cincta	unknown	146.86	-19.5	blood: FTA card	2012-11-10						KAL01	AGCCC	659672	62294	159	577391	1256053	12.3923	325289	0.0237604
	B58532	BT286	FD	Ford's Dam	P. c. cincta	male	146.86	-19.5	blood: FTA card	2012-11-11						KAL04	CTGTA	1030674	226323	173	772934	666585	7.79405	325289	0.0777247
	B58534	BT288	FD	Ford's Dam	P. c. cincta	male	146.86	-19.5	blood: FTA card	2012-11-11						KAL03	GAATTCA	401436	22572	113	361370	795137	9.36281	325289	0.0471734
	B58535	BT289	FD	Ford's Dam	P. c. cincta	unknown	146.86	-19.5	blood: FTA card	2012-11-11						KAL03	GTATT	484138	65915	96	406897	638354	8.25906	325289	0.0714933
	B58536	BT290	FD	Ford's Dam	P. c. cincta	unknown	146.86	-19.5	blood: FTA card	2012-11-11						KAL03	CGATGT	597614	89653	88	495512	868007	10.5062	325289	0.0521905
	B58537	BT291	FD	Ford's Dam	P. c. cincta	unknown	146.86	-19.5	blood: FTA card	2012-11-11						KAL06	ACTAT	139414	54175	13	82892	701755	8.82733	325289	0.0813707
	B58539	BT293	FD	Ford's Dam	P. c. cincta	unknown	146.86	-19.5	blood: FTA card	2012-11-11						KAL05	GGACCTA	113358	31938	15	71954	388884	5.41506	325289	0.131209
	B58541	BT295	FD	Ford's Dam	P. c. cincta	unknown	146.86	-19.5	blood: FTA card	2012-11-11						KAL04	ATGAAAC	523482	44971	129	427823	872098	9.62613	325289	0.0622954
	B58542	BT296	FD	Ford's Dam	P. c. cincta	unknown	146.86	-19.5	blood: FTA card	2012-11-11						KAL04	GCCAAT	810440	61266	192	713807	1088412	11.9626	325289	0.0405793
	B58543	BT297	FD	Ford's Dam	P. c. cincta	unknown	146.86	-19.5	blood: FTA card	2012-11-11						KAL04	CTAGC	652764	86160	159	529083	780892	8.73633	325289	0.0435951
	B58545	BT299	FD	Ford's Dam	P. c. cincta	unknown	146.86	-19.5	blood: FTA card	2012-11-11						KAL05	CTAGC	1774618	95370	464	1474983	1519086	13.8117	325289	0.0193797
	B58553	BT301	FD	Ford's Dam	P. c. cincta	unknown	146.86	-19.5	blood: FTA card	2012-11-30						KAL05	GCCAAT	1994992	69299	531	1753453	1902224	15.6192	325289	0.0327586
	B58555	BT303	FD	Ford's Dam	P. c. cincta	male	146.86	-19.5	blood: FTA card	2012-11-30						KAL12	ACAAA	1393114	63222	811	1318119	1225785	15.7563	325289	0.0712782
	B58566	BT305	FD	Ford's Dam	P. c. cincta	male	146.86	-19.5	blood: FTA card	2012-11-30						KAL11	GCCAAT	817918	33872	202	722579	843551	10.0466	325289	0.0600051
	B58568	BT307	FD	Ford's Dam	P. c. cincta	male	146.86	-19.5	blood: FTA card	2012-12-08						KAL07	CTAGC	1286582	65131	271	1203167	1097513	12.4358	325289	0.0624829
	B58570	BT309	FD	Ford's Dam	P. c. cincta	male	146.86	-19.5	blood: FTA card	2012-12-08						KAL05	CTGTA	394314	191341	34	195969	504469	6.84026	325289	0.0805745
	B58578	BT315	FD	Ford's Dam	P. c. cincta	male	146.86	-19.5	blood: FTA card	2012-12-09						KAL07	TCACC	717274	58792	190	648325	589009	7.21431	325289	0.097458
	B58579	BT316	FD	Ford's Dam	P. c. cincta	unknown	146.86	-19.5	blood: FTA card	2012-12-09						KAL03	CTGTA	789864	152278	125	621367	489958	5.98778	325289	0.130687
	B58109	BT34	FD	Ford's Dam	P. c. cincta	male	146.86	-19.5	blood: FTA card	2013-08-31						KAL11	ATCACG	2134422	43470	1200	2062732	1918816	22.311	325289	0.0471335
	B58110	BT35	FD	Ford's Dam	P. c. cincta	male	146.86	-19.5	blood: FTA card	2013-08-31						KAL02	AGCAT	394128	89163	76	289676	892373	11.0802	325289	0.0626704
	B58112	BT37	FD	Ford's Dam	P. c. cincta	unknown	146.86	-19.5	blood: FTA card	2013-08-31						KAL07	TTAGGC	1409310	37795	382	1331097	1558542	13.8946	325289	0.0320761
	B58114	BT39	FD	Ford's Dam	P. c. cincta	male	146.86	-19.5	blood: FTA card	2013-08-31						KAL04	TGACCA	1858582	83366	403	1721677	1759791	14.6175	325289	0.0249532
	B58116	BT41	FD	Ford's Dam	P. c. cincta	unknown	146.86	-19.5	blood: FTA card	2013-09-01						KAL03	ATCACG	276666	22874	61	237036	1111565	13.1187	325289	0.0581575
	B58118	BT22	GB	Galilee Basin	P. c. cincta	male	146.26	-21.92	blood: FTA card	2013-09-18						KAL01	CGATGT	1236636	99820	294	1116254	1357453	14.061	325289	0.025774
	B58119	BT23	GB	Galilee Basin	P. c. cincta	male	146.26	-21.92	blood: FTA card	2013-09-18						KAL04	ACAGTG	4816882	33571	2736	4770055	1672906	21.3361	325289	0.0354823
	B58120	BT24	GB	Galilee Basin	P. c. cincta	unknown	146.26	-21.92	blood: FTA card	2013-09-18						KAL01	GCCAAT	588238	35485	142	536469	881831	9.4605	325289	0.0540197
	B58121	BT25	GB	Galilee Basin	P. c. cincta	male	146.26	-21.92	blood: FTA card	2013-09-18						KAL06	CGATGT	2644264	205067	588	2354255	2170243	18.5875	325289	0.0232439
	B58128	BT26	GB	Galilee Basin	P. c. cincta	male	146.26	-21.92	blood: FTA card	2013-09-18						KAL12	ACTAT	144328	52978	21	86619	558361	8.30937	325289	0.0946297
	B58129	BT27	GB	Galilee Basin	P. c. cincta	male	146.26	-21.92	blood: FTA card	2013-09-18						KAL04	TTAGGC	2191924	70132	479	2070890	2430314	23.0739	325289	0.0197978
	B58130	BT28	GB	Galilee Basin	P. c. cincta	unknown	146.26	-21.92	blood: FTA card	2013-09-18						KAL02	GGACCTA	3924142	29674	2175	3881500	1581947	20.8089	325289	0.05623
	B58132	BT30	GB	Galilee Basin	P. c. cincta	unknown	146.26	-21.92	blood: FTA card	2013-09-18						KAL01	GAATTCA	4499650	33095	2490	4453119	962052	12.5205	325289	0.0530759
	B58133	BT31	GB	Galilee Basin	P. c. cincta	male	146.26	-21.92	blood: FTA card	2013-09-18						KAL10	ACAGTG	3527088	37058	1957	3477172	3281549	35.3517	325289	0.0283502
	B58134	BT328	GB	Galilee Basin	P. c. cincta	male	146.26	-21.92	blood: FTA card	2013-09-18						KAL11	TCACC	3621768	79855	2037	3517879	3256971	31.0954	325289	0.018937
	B58136	BT329	GB	Galilee Basin	P. c. cincta	male	146.26	-21.92	blood: FTA card	2013-09-18						KAL04	ACAAA	6554494	98718	3687	6438378	1223567	16.4789	325289	0.0507641
	B58137	BT330	GB	Galilee Basin	P. c. cincta	female	146.26	-21.92	blood: FTA card	2013-09-18						KAL07	GCCAAT	1445056	35441	329	1391704	1727474	17.0339	325289	0.0386579
	B58138	BT331	GB	Galilee Basin	P. c. cincta	male	146.26	-21.92	blood: FTA card	2013-09-18						KAL04	ACAAA	2374994	139780	561	2192028	2585402	23.511	325289	0.0194904
	B58139	BT332	GB	Galilee Basin	P. c. cincta	male	146.26	-21.92	blood: FTA card	2013-09-18						KAL06	ACAAA	2990626	81660	1695	2882974	1558483	19.6117	325289	0.0326725
	B58140	BT333	GB	Galilee Basin	P. c. cincta	unknown	146.26	-21.92	blood: FTA card	2013-09-18						KAL05	TTAGGC	3323414	73711	743	3012270	3173381	22.938	325289	0.0146547
	B58141	BT334	GB	Galilee Basin	P. c. cincta	unknown	146.26	-21.92	blood: FTA card	2013-09-18						KAL06	TTAGGC	2095026	36207	1186	2029455	1119704	14.44	325289	0.0489165
	B58142	BT335	GB	Galilee Basin	P. c. cincta	unknown	146.26	-21.92	blood: FTA card	2013-09-18						KAL09	CGATGT	3679184	151903	1962	3510702	3216314	34.9621	325289	0.0409605
	B58143	BT336	GB	Galilee Basin	P. c. cincta	unknown	146.26	-21.92	blood: FTA card	2013-09-18						KAL12	TCACC	1426786	64678	1143	1354211	1246784	14.2795	325289	0.0457409
	B58144	BT337	GB	Galilee Basin	P. c. cincta	male	146.26	-21.92	blood: FTA card	2013-09-18						KAL03	ACTAT	524062	47428	91	466359	872604	10.5367	325289	0.0505827
	B58145	BT338	GB	Galilee Basin	P. c. cincta	male	146.26	-21.92	blood: FTA card	2013-09-18						KAL06	CTAGC	2028148	93543	519	1866752	1893545	16.6928	325289	0.0206801
	B58146	BT339	GB	Galilee Basin	P. c. cincta	male	146.26	-21.92	blood: FTA card	2013-09-18						KAL07	TGACCA	1183130	47289	266	1110463	1364292	12.8929	325289	0.0505335
	B58147	BT340	GB	Galilee Basin	P. c. cincta	male	146.26	-21.92	blood: FTA card	2013-09-18						KAL08	ACAAA	795288	95492	144	666332	935934	9.80133	325289	0.0733102
	B58148	BT341	GB	Galilee Basin	P. c. cincta	male	146.26	-21.92	blood: FTA card	2013-09-18						KAL11	TGACCA	2398390	46263	1223	2327534	2160107	24.1823	325289	0.0348152
	B58150	BT343	GB	Galilee Basin	P. c. cincta	male	146.26	-21.92	blood: FTA card	2013-09-18						KAL04	CTTGCTT	955006	40674	222	889256	932957	10.9617	325289	0.0580438
	B58151	BT344	GB	Galilee Basin	P. c. cincta	unknown	146.26	-21.92	blood: FTA card	2013-09-18						KAL10	GCCAAT	2208182	30494	1225	2167043	2038343	24.2329	325289	0.0415692
	B58152	BT345	GB	Galilee Basin	P. c. cincta	female	146.26	-21.92	blood: FTA card	2013-09-18						KAL07	CGATGT	1186086	99940	663	1060431	905310	12.0776	325289	0.0496482
	B58153	BT346	GB	Galilee Basin	P. c. cincta	male	146.26	-21.92	blood: FTA card	2013-09-18						KAL04	AGCCC	2021610	114374	469	1867725	2291647	20.2939	325289	0.0130592
	B58154	BT347	GB	Galilee Basin	P. c. cincta	female	146.26	-21.92	blood: FTA card	2013-09-19						KAL06	CTTGA	1736212	48373	988	1668817	1890452	21.1562	325289	0.0241293
	B58155	BT348	GB	Galilee Basin	P. c. cincta	male	146.26	-21.92	blood: FTA card	2013-09-19						KAL11	ACAGTG	1271958	35311	719	1216354	1124568	14.3717	325289	0.0767072
	B58156	BT349	GB	Galilee Basin	P. c. cincta	unknown	146.26	-21.92	blood: FTA card	2013-09-19						KAL10	TTAGGC	1155420	27756	675	1117888	1046004	12.9567	325289	0.0647055
	B58157	BT350	GB	Galilee Basin	P. c. cincta	unknown	146.26	-21.92	blood: FTA card	2013-09-19						KAL06	GGACCTA	98392	22866	14	72317	565961	6.70724	325289	0.0967079
	B58158	BT351	GB	Galilee Basin	P. c. cincta	unknown	146.26	-21.92	blood: FTA card	2013-09-19						KAL09	CTTGA	2507458	58456	1456	2433256	2288050	25.8207	325289	0.0369179
	B58159	BT352	GB	Galilee Basin	P. c. cincta	unknown	146.26	-21.92	blood: FTA card	2013-09-19						KAL10	CTTGA	1952038	53449	1103	1888701	1772487	20.9006	325289	0.044256
	B58162	BT355	GB	Galilee Basin	P. c. cincta	male	146.26	-21.92	blood: FTA card	2013-09-19						KAL08	CGATGT	1270758	109272	272	1108257	1479807	13.58	325289	0.0246673
	B58163	BT356	GB	Galilee Basin	P. c. cincta	male	146.26	-21.92	blood: FTA card	2013-09-19						KAL10	TTAGGC	709194	26528	158	640619	1116261	11.87	325289	0.0339882
	B58164	BT357	GB	Galilee Basin	P. c. cincta	unknown	146.26	-21.92	blood: FTA card	2013-09-19						KAL12	TTAGGC	1680220	32888	944	1633306	1528496	17.4114	325289	0.0471888
	B58165	BT358	GB	Galilee Basin	P. c. cincta	male	146.26	-21.92	blood: FTA card	2013-09-19						KAL10	ATCACG	956116	34205	215	855716	1157597	12.4452	325289	0.0335117
	B58166	BT359	GB	Galilee Basin	P. c. cincta	male	146.26	-21.92	blood: FTA card	2013-09-19						KAL11	CTAGC	1928604	58207	1072	1849323	1716218	20.3647	325289	0.0452398
	B58167	BT360	GB	Galilee Basin	P. c. cincta	unknown	146.26	-21.92	blood: FTA card	2013-09-19						KAL07	GTATT	122138	59207	8	61844	616042	7.58092	325289	0.117074
	B58493	BT266	MD	Mango Dam	P. c. cincta	male	146.86	-19.49	blood: FTA card	2012-11-03						KAL03	GGACCTA	727898	27319	166	680373	1358640	13.7669	325289	0.0258724
	B58494	BT267	MD	Mango Dam	P. c. cincta	unknown	146.86	-19.49	blood: FTA card	2012-11-03						KAL12	ATCACG	1303232	33239	761	1256035	1171843	13.9873	325289	0.0646225
	B58502	BT268	MD	Mango Dam	P. c. cincta	unknown	146.86	-19.49	blood: FTA card	2012-11-04						KAL03	ATGAAAC	409926	23435	87	374441	816030	9.72164	325289	0.0635496
	B58503	BT269	MD	Mango Dam	P. c. cincta	male	146.86	-19.49	blood: FTA card	2012-11-04						KAL08	GCCAAT	807258	39086	182	720547	977607	9.9577	325289	0.0678351
	B58662	BT270	SC	Sunbird Creek	P. c. cincta	male	146.78	-19.42	blood: FTA card	2013-11-23						KAL03	CTAGC	1448902	68432	334	1362293	1987101	19.1456	325289	0.0254451
	B58663	BT271	SC	Sunbird Creek	P. c. cincta	unknown	146.78	-19.42	blood: FTA card	2013-11-23						KAL10	AAAAGTT	1206264	48827	718	1153014	1069411	11.9423	325289	0.0933908
	B58664	BT272	SC	Sunbird Creek	P. c. cincta	unknown	146.78	-19.42	blood: FTA card	2013-11-23						KAL09	ACTAT	100426	44804	11	54978	712659	8.84599	325289	0.111993
	B58665	BT273	SC	Sunbird Creek	P. c. cincta	unknown	146.78	-19.42	blood: FTA card	2013-11-23						KAL12	CTGTA	244818	121506	20	120490	478114	6.73082	325289	0.179825
	B58666	BT274	SC	Sunbird Creek	P. c. cincta	unknown	146.78	-19.42	blood: FTA card	2013-11-23						KAL12	CTTGA	2358776	55136	1277	2290874	2163331	22.5659	325289	0.0412433
	B64097	BT216	YD	Yellow Dam	P. c. cincta	female	146.66	-19.48	blood: ethanol	2008-06-12	BTF3	GTATT	589163	8508	573057	KAL03	ACAGTG	1784886	18410	991	1761169	4601613	50.1652	325289	0.026146	Single-end and paired-end sequence data
	B64098	BT217	YD	Yellow Dam	P. c. cincta	male	146.66	-19.48	blood: ethanol	2007-11-17	BTF4	CTGTA	1062936	30097	1022986	KAL01	GCCAAT	3721362	27892	2052	3682627	3885289	41.2075	325289	0.0130284	Single-end and paired-end sequence data
	B64279	BT219	YD	Yellow Dam	P. c. cincta	male	146.66	-19.48	blood: ethanol	2006-11-26	BTF3	ATGAAAC	515939	1724	506764	KAL02	TCACC	3000170	48310	1770	2945900	2726724	36.4785	325289	0.0400075	Single-end and paired-end sequence data
	B64280	BT220	YD	Yellow Dam	P. c. cincta	male	146.66	-19.48	blood: ethanol	2008-06-10	BTF2	CTTGA	740004	5334	723181	KAL08	TGACCA	6804520	42162	3556	6737408	7358398	69.9635	325289	0.0198839	Single-end and paired-end sequence data
	B64335	BT227	YD	Yellow Dam	P. c. cincta	female	146.66	-19.48	blood: ethanol	2008-06-10						KAL03	AAAAGTT	6359350	83846	1334	6256152	5797447	50.9285	325289	0.0452736
	B64336	BT228	YD	Yellow Dam	P. c. cincta	male	146.66	-19.48	blood: ethanol	2008-06-10	BTF2	AGCCC	845729	5324	826323	KAL07	AGCCC	2236848	88835	1233	2138764	3242042	28.689	325289	0.0303976	Single-end and paired-end sequence data
	B64337	BT229	YD	Yellow Dam	P. c. cincta	female	146.66	-19.48	blood: ethanol	2008-06-10	BTF4	AGCAT	1082444	3792	1067557	KAL01	TTAGGC	3302096	24157	1937	3267693	5016015	53.6559	325289	0.0275478	Single-end and paired-end sequence data
	B64341	BT233	YD	Yellow Dam	P. c. cincta	female	146.66	-19.48	blood: ethanol	2008-06-10						KAL02	ACTAT	3863050	73130	859	3772771	3546471	25.9208	325289	0.0558765
	B64345	BT237	YD	Yellow Dam	P. c. cincta	male	146.66	-19.48	blood: ethanol	2008-06-11	BTF4	CGATGT	827889	18615	800683	KAL02	GGACCTA	3655126	21904	2107	3621849	4843249	55.7403	325289	0.0268162	Single-end and paired-end sequence data
	B64346	BT238	YD	Yellow Dam	P. c. cincta	male	146.66	-19.48	blood: ethanol	2008-06-11	BTF4	ACAGTG	938817	4571	924902	KAL01	ATGAAAC	3323018	22102	1806	3289988	4585882	52.2841	325289	0.0288482	Single-end and paired-end sequence data
	B64347	BT239	YD	Yellow Dam	P. c. cincta	female	146.66	-19.48	blood: ethanol	2008-06-12	BTF4	ACAAA	849480	9974	832158	KAL01	CTGTA	4066808	161732	2069	3894431	3458091	42.8614	325289	0.0340251	Single-end and paired-end sequence data
	B64349	BT241	YD	Yellow Dam	P. c. cincta	male	146.66	-19.48	blood: ethanol	2008-06-12	BTF4	ATCACG	904070	2405	892536	KAL02	TGACCA	3926310	27047	1986	3890449	5844565	62.2083	325289	0.0304191	Single-end and paired-end sequence data

## Sheet: Table S4
Accession	Source	IID	FID	Taxon	Population	Longitude	Latitude	MaterialType	CollectionDate	Index_SE	Barcode_SE	TotalReads_SE	NoRadTag_SE	Retained_SE	Index_PE	Barcode_PE	TotalReads_PE	NoRadTag_PE	LowQuality_PE	Retained_PE	MappedReads	Depth	F_MISS	Notes
	Field sample	CH09	CH	P. a. hecki	Chidna	139.446	-19.387	blood: ethanol	2010-09-01						KAL10	ACTAT	120288	34198	33	85270	76398	2.41073	0.827134
	Field sample	CH10	CH	P. a. hecki	Chidna	139.446	-19.387	blood: ethanol	2010-09-01						KAL06	AAAAGTT	110272	15856	31	93652	86189	2.16688	0.821429
	Field sample	CH13	CH	P. a. hecki	Chidna	139.446	-19.387	blood: ethanol	2010-09-01						KAL10	ATGAAAC	81234	7625	25	72120	66683	2.27797	0.842887
	Field sample	CH17	CH	P. a. hecki	Chidna	139.446	-19.387	blood: ethanol	2010-09-01						KAL11	CTGTA	332904	131820	21	199786	109652	2.64884	0.795651
	Field sample	CH18	CH	P. a. hecki	Chidna	139.446	-19.387	blood: ethanol	2010-09-01						KAL11	GGACCTA	126526	8114	31	116966	108771	2.57858	0.793204
	Field sample	LH01	LH	P. a. hecki	Leichardt	139.736	-20.263	blood: ethanol	2010-09-15						KAL08	GGACCTA	143858	7455	33	135629	125634	2.74757	0.7736
	Field sample	LH02	LH	P. a. hecki	Leichardt	139.736	-20.263	blood: ethanol	2010-09-15						KAL10	GTATT	158310	45455	22	111828	99871	2.70526	0.802381
	Field sample	LH07	LH	P. a. hecki	Leichardt	139.736	-20.263	blood: ethanol	2010-09-15						KAL08	ACTAT	168778	41520	35	126715	114408	2.70644	0.789841
	Field sample	LH11	LH	P. a. hecki	Leichardt	139.736	-20.263	blood: ethanol	2010-09-15						KAL10	AAAAGTT	94326	10834	24	82598	76363	2.37993	0.827624
	Field sample	LH14	LH	P. a. hecki	Leichardt	139.736	-20.263	blood: ethanol	2010-09-15						KAL09	ATGAAAC	95362	8246	26	86785	81237	2.30988	0.823579
	Field sample	LH15	LH	P. a. hecki	Leichardt	139.736	-20.263	blood: ethanol	2010-09-15						KAL12	ATGAAAC	63382	7900	9	54011	48981	1.97442	0.872294
	B58625	BT143	ME	P. c. atropygialis	Mareeba	145.35	-16.93	blood: FTA card	2013-10-12						KAL05	AGCAT	1801572	81388	1024	1714902	163796	3.42263	0.678246
	B58649	BT156	ME	P. c. atropygialis	Mareeba	145.35	-16.93	blood: FTA card	2013-10-13						KAL05	ATGAAAC	96038	28031	18	61253	199930	3.36978	0.708401
	B43069	BT138	MR	P. c. atropygialis	Mcilwraith Range	143.46	-13.84	blood: ethanol	1990-08-12						KAL05	AAAAGTT	117410	18254	26	96928	85036	2.36917	0.818091
	B53350	BT139	MS	P. c. atropygialis	Musgrave Station	143.5	-14.78	tissue	1990-01-01						KAL12	GGACCTA	119184	6783	67	110830	101734	2.70204	0.74767
	B53351	BT140	MS	P. c. atropygialis	Musgrave Station	143.5	-14.78	tissue	1990-01-01						KAL11	CGATGT	988026	293035	437	655067	499326	2.5487	0.663471
	B64119	BT113	NP	P. c. atropygialis	Nifold Plains	143.97	-14.64	blood: ethanol	2008-11-05						KAL07	AGCAT	173426	71176	19	101957	88427	2.20758	0.817868
	B64121	BT115	NP	P. c. atropygialis	Nifold Plains	143.97	-14.64	blood: ethanol	2008-11-05						KAL06	GAATTCA	180506	20772	43	158622	145895	2.74924	0.767347
	B64402	BT119	NP	P. c. atropygialis	Nifold Plains	143.97	-14.64	blood: ethanol	2008-06-26						KAL04	TGACCA	3888708	42473	2025	3833923	4623941	51.2199	0.471516
	B64027	BT44	RL	P. c. atropygialis	Red Lily Lagoon	144.16	-14.85	blood: ethanol	2008-11-06	BTF3	ACAGTG	905102	4686	888301	KAL04	GTATT	6413366	75369	3748	6321639	7374782	68.0223	0.433063	Single-end and paired-end sequence data
	B64029	BT46	RL	P. c. atropygialis	Red Lily Lagoon	144.16	-14.85	blood: ethanol	2008-11-06	BTF1	CTTGA	693573	4145	682109	KAL10	GAATTCA	138492	12295	29	124882	1285136	30.8279	0.665574	Single-end and paired-end sequence data
	B58337	BT278	AW	P. c. cincta	Anthill West	146.85	-19.44	blood: FTA card	2012-08-18						KAL04	AAAAGTT	759792	59031	178	649252	1311964	12.9092	0.531277
	B64008	BT166	CD	P. c. cincta	Clearwater Dam	146.71	-19.46	blood: ethanol	2008-10-26						KAL05	GTATT	283154	63708	62	217071	192575	3.41799	0.731702
	B64077	BT187	CD	P. c. cincta	Clearwater Dam	146.71	-19.46	blood: ethanol	2009-06-28	BTF2	AAAAGTT	856357	3456	839527	KAL06	TGACCA	11038182	60361	5548	10934690	12353554	105.539	0.420438	Single-end and paired-end sequence data; Second degree relative with BT188
	B64080	BT190	CD	P. c. cincta	Clearwater Dam	146.71	-19.46	blood: ethanol	2009-06-29	BTF2	ACAAA	1044228	10903	1019112	KAL07	CTGTA	2540820	211666	1255	2320080	3616736	31.8583	0.471337	Single-end and paired-end sequence data; Second degree relative with 2 other samples
	B64093	BT203	CD	P. c. cincta	Clearwater Dam	146.71	-19.46	blood: ethanol	2009-06-29	BTF2	CGATGT	764906	24626	728110	KAL07	CTTGA	13949312	161617	3109	13768174	13882135	27.7759	0.484927	Single-end and paired-end sequence data; Second degree relative with 3 other samples
	B58252	BT320	DD	P. c. cincta	Dotterel Dam	146.84	-19.57	blood: FTA card	2012-06-07						KAL09	ACTAT	238392	30829	152	205387	186175	3.75038	0.685065
	B58255	BT323	DD	P. c. cincta	Dotterel Dam	146.84	-19.57	blood: FTA card	2012-06-07						KAL06	AGCAT	188884	100264	12	84335	204234	3.27531	0.693697
	B58608	BT326	DD	P. c. cincta	Dotterel Dam	146.84	-19.57	blood: FTA card	2013-06-04						KAL05	AGCAT	156076	77036	29	74665	173420	3.022	0.715845
	B58504	BT280	FD	P. c. cincta	Ford's Dam	146.86	-19.5	blood: FTA card	2012-11-10						KAL06	AGCCC	229208	74784	32	149423	183655	3.0718	0.695677
	B58533	BT287	FD	P. c. cincta	Ford's Dam	146.86	-19.5	blood: FTA card	2012-11-11						KAL09	GAATTCA	44320	12118	8	31464	238336	3.67434	0.673229
	B58547	BT300	FD	P. c. cincta	Ford's Dam	146.86	-19.5	blood: FTA card	2012-11-11						KAL03	TTAGGC	2256946	20138	1267	2229185	235398	4.65122	0.628201
	B58567	BT306	FD	P. c. cincta	Ford's Dam	146.86	-19.5	blood: FTA card	2012-11-30						KAL05	GAATTCA	137156	48292	21	79621	196300	3.24933	0.702614
	B58571	BT310	FD	P. c. cincta	Ford's Dam	146.86	-19.5	blood: FTA card	2012-12-08						KAL05	ACAAA	3921896	64404	2066	3845224	242704	4.44938	0.612397
	B58574	BT311	FD	P. c. cincta	Ford's Dam	146.86	-19.5	blood: FTA card	2012-12-09						KAL01	ACAAA	447140	85156	81	346051	296688	4.79761	0.657298
	B58575	BT312	FD	P. c. cincta	Ford's Dam	146.86	-19.5	blood: FTA card	2012-12-09						KAL06	TCACC	1891556	103071	706	1738219	1550071	14.7076	0.501766	First degree relative of BT283
	B58576	BT313	FD	P. c. cincta	Ford's Dam	146.86	-19.5	blood: FTA card	2012-12-09						KAL07	CTTGCTT	54900	11536	9	42423	34216	1.65093	0.911412
	B58577	BT314	FD	P. c. cincta	Ford's Dam	146.86	-19.5	blood: FTA card	2012-12-09						KAL07	GAATTCA	67716	17415	9	49003	38727	1.7015	0.893873
	B58113	BT38	FD	P. c. cincta	Ford's Dam	146.86	-19.5	blood: FTA card	2013-08-31						KAL03	AGCCC	695092	48727	181	634623	972181	10.9649	0.535996	Third degree relatve with 7 other samples
	B58117	BT42	FD	P. c. cincta	Ford's Dam	146.86	-19.5	blood: FTA card	2013-09-01	BTF2	AGCAT	1105452	3957	1084972	KAL02	GCCAAT	270544	12867	143	254521	6291157	5.05919	0.651122	Single-end and paired-end sequence data
	B58131	BT29	GB	P. c. cincta	Galilee Basin	146.26	-21.92	blood: FTA card	2013-09-18						KAL07	ACTAT	132512	45746	21	86030	73187	2.06957	0.83244
	B58149	BT342	GB	P. c. cincta	Galilee Basin	146.26	-21.92	blood: FTA card	2013-09-18						KAL07	AGCCC	166730	44134	28	121289	497988	6.28099	0.612425	First degree relative of BT344
	B58160	BT353	GB	P. c. cincta	Galilee Basin	146.26	-21.92	blood: FTA card	2013-09-19						KAL11	CTTGCTT	55682	13148	13	40227	371709	5.73353	0.664189
	B58161	BT354	GB	P. c. cincta	Galilee Basin	146.26	-21.92	blood: FTA card	2013-09-19						KAL09	AAAAGTT	59808	15338	10	43686	458575	6.74189	0.644407
	B64278	BT218	YD	P. c. cincta	Yellow Dam	146.66	-19.48	blood: ethanol	2006-11-26						KAL09	AGCCC	242186	41293	43	200504	175272	3.3988	0.73857
	B64330	BT222	YD	P. c. cincta	Yellow Dam	146.66	-19.48	blood: ethanol	2008-06-10	BTF4	AAAAGTT	760039	2815	749479	KAL10	CTTGCTT	2910690	113557	1652	2791709	14043970	113.192	0.412619	Single-end and paired-end sequence data; Second degree relative with BT237
	B64333	BT225	YD	P. c. cincta	Yellow Dam	146.66	-19.48	blood: ethanol	2008-06-10						KAL12	AAAAGTT	112934	12229	24	99770	90925	2.5222	0.801738
	B64340	BT232	YD	P. c. cincta	Yellow Dam	146.66	-19.48	blood: ethanol	2008-06-10						KAL05	CTTGCTT	161632	9029	39	150138	139411	2.91604	0.753226
	B64342	BT234	YD	P. c. cincta	Yellow Dam	146.66	-19.48	blood: ethanol	2008-06-10						KAL07	GGACCTA	152382	7404	20	144534	136203	2.7144	0.770386

## Sheet: Table S5
PBS.Support	Gene	Chrom	Start	End	Variants	WindowID	Tah	Tch	Tac	atro	cincta	hecki	PBSn1.atro	PBSn1.cincta	PBSn1.hecki
cincta	ITGA1	chrZ	48860001	48880000	118	chrZ.48860001	1.278	2.33181	0.509492	-0.272158	0.78165	1.55016	-0.0889508	0.25547	0.506646
cincta	NNT	chrZ	46950001	46970000	59	chrZ.46950001	1.62775	2.43088	0.834066	0.015468	0.818598	1.61229	0.00448822	0.237526	0.467824
cincta	PAIP1	chrZ	46950001	46970000	59	chrZ.46950001	1.62775	2.43088	0.834066	0.015468	0.818598	1.61229	0.00448822	0.237526	0.467824
cincta	CCSER1	chr4	52110001	52130000	296	chr4.52110001	0.121519	0.37142	0.395336	0.0727173	0.322618	0.048802	0.0503534	0.223399	0.0337932
cincta	KANK1	chrZ	62090001	62110000	268	chrZ.62090001	0.480035	0.733728	0.543633	0.14497	0.398663	0.335065	0.0771652	0.212202	0.178349
cincta	NELL1	chr5	770001	790000	212	chr5.770001	0.124067	0.402088	0.316523	0.0192511	0.297272	0.104816	0.0135443	0.209149	0.0737442
cincta	PARP8	chrZ	47960001	47980000	67	chrZ.47960001	1.96022	2.74329	0.690806	-0.0461361	0.736942	2.00635	-0.0124788	0.199327	0.542674
cincta	LOC121469150	chrZ	50520001	50540000	77	chrZ.50520001	1.29856	1.70251	0.649134	0.122592	0.526542	1.17597	0.043394	0.18638	0.416256
both	LY75	chr7	10680001	10700000	49	chr7.10680001	1.54938	1.55492	1.1588	0.576628	0.582171	0.97275	0.184135	0.185905	0.310629
cincta	CBWD1	chrZ	61900001	61920000	276	chrZ.61900001	0.176266	0.483647	0.226677	-0.0403517	0.267029	0.216618	-0.0279581	0.185013	0.150086
cincta	LOC115496699	chrZ	54540001	54560000	75	chrZ.54540001	0.771003	0.954878	0.602533	0.209329	0.393204	0.561674	0.0967232	0.181685	0.259529
cincta	CRYL1	chr1	68700001	68720000	459	chr1.68700001	0.212891	0.497472	0.243994	-0.0202931	0.264287	0.233184	-0.0137377	0.178914	0.157858
cincta	FAM135A	chr3	28890001	28910000	344	chr3.28890001	0.320664	0.570868	0.311774	0.0307852	0.280989	0.289879	0.0192209	0.175437	0.180987
cincta	LRRIQ1	chr1A	40230001	40250000	467	chr1A.40230001	0.195479	0.497939	0.203374	-0.0495432	0.252917	0.245022	-0.0342056	0.174619	0.169168
cincta	CSMD1	chr3	21660001	21680000	358	chr3.21660001	0.165244	0.356426	0.300863	0.0548403	0.246023	0.110403	0.0388589	0.174328	0.0782301
cincta	LURAP1L	chrZ	66620001	66640000	77	chrZ.66620001	1.24414	1.32138	0.852077	0.38742	0.464657	0.856719	0.143023	0.171536	0.316273
cincta	EPAS1	chr3	95640001	95660000	306	chr3.95640001	0.304016	0.590116	0.252812	-0.016644	0.269456	0.32066	-0.0105779	0.171249	0.203791
cincta	SRBD1	chr3	96150001	96170000	525	chr3.96150001	0.148958	0.41717	0.19442	-0.0368957	0.231316	0.185854	-0.0267307	0.167587	0.13465
cincta	BRSK2	chr5	15800001	15820000	245	chr5.15800001	0.889939	1.48674	0.155938	-0.220433	0.376371	1.11037	-0.0972651	0.166072	0.489947
cincta	MOB2	chr5	15800001	15820000	245	chr5.15800001	0.889939	1.48674	0.155938	-0.220433	0.376371	1.11037	-0.0972651	0.166072	0.489947
cincta	RNF38	chrZ	6120001	6140000	627	chrZ.6120001	0.12065	0.350528	0.197687	-0.0160957	0.213782	0.136746	-0.0120618	0.160205	0.102475
cincta	GABRA4	chr4	25050001	25070000	349	chr4.25050001	0.198917	0.398156	0.243753	0.0222569	0.221496	0.17666	0.0156693	0.155938	0.124372
cincta	GABRB1	chr4	25050001	25070000	349	chr4.25050001	0.198917	0.398156	0.243753	0.0222569	0.221496	0.17666	0.0156693	0.155938	0.124372
cincta	GOLM1	chrZ	54790001	54810000	68	chrZ.54790001	1.1497	1.56247	0.375342	-0.0187118	0.394054	1.16841	-0.00735597	0.15491	0.459326
atropygialis	HCN1	chrZ	47530001	47550000	77	chrZ.47530001	1.74494	1.42914	1.2329	0.774348	0.458549	0.970594	0.24172	0.14314	0.30298
atropygialis	AP3S1	chrZ	27300001	27320000	46	chrZ.27300001	1.76274	1.71247	0.892796	0.471532	0.421265	1.29121	0.148094	0.132306	0.40553
atropygialis	ATG12	chrZ	27300001	27320000	46	chrZ.27300001	1.76274	1.71247	0.892796	0.471532	0.421265	1.29121	0.148094	0.132306	0.40553
atropygialis	CD180	chrZ	54300001	54320000	74	chrZ.54300001	1.50291	1.32838	0.924643	0.54959	0.375053	0.953324	0.190965	0.130319	0.331249
atropygialis	MAST4	chrZ	54300001	54320000	74	chrZ.54300001	1.50291	1.32838	0.924643	0.54959	0.375053	0.953324	0.190965	0.130319	0.331249
atropygialis	FCHO2	chrZ	61270001	61290000	139	chrZ.61270001	0.466597	0.141348	0.710375	0.517812	0.192563	-0.051215	0.312093	0.116061	-0.030868
atropygialis	RBMX	chr4A	190001	210000	217	chr4A.190001	0.384049	0.321931	0.381722	0.22192	0.159802	0.162129	0.143744	0.103509	0.105016
atropygialis	GCC2	chr1	87010001	87030000	591	chr1.87010001	0.236046	0.172922	0.339201	0.201163	0.138039	0.0348837	0.146398	0.100459	0.0253868
atropygialis	NFIB	chrZ	67110001	67130000	89	chrZ.67110001	1.96227	1.75567	0.807028	0.506813	0.300215	1.45546	0.155346	0.0920204	0.446119
atropygialis	APBA1	chrZ	22970001	22990000	56	chrZ.22970001	1.98524	1.63215	0.941137	0.64711	0.294027	1.33813	0.197334	0.0896624	0.408057
atropygialis	PTAR1	chrZ	22970001	22990000	56	chrZ.22970001	1.98524	1.63215	0.941137	0.64711	0.294027	1.33813	0.197334	0.0896624	0.408057
atropygialis	PTPRC	chr8	21730001	21750000	234	chr8.21730001	0.592934	0.302419	0.571617	0.431066	0.140551	0.161869	0.24867	0.0810799	0.0933776
atropygialis	VPS13A	chrZ	57780001	57800000	82	chrZ.57780001	1.02605	0.795568	0.533349	0.381917	0.151432	0.644136	0.175394	0.0695445	0.295816
atropygialis	SREK1	chrZ	53910001	53930000	64	chrZ.53910001	1.61856	1.36957	0.626057	0.437525	0.188532	1.18103	0.155864	0.0671629	0.420733
atropygialis	NEK7	chr8	21850001	21870000	210	chr8.21850001	0.746168	0.48049	0.482007	0.373842	0.108164	0.372326	0.201605	0.0583306	0.200787
atropygialis	GRIN3A	chrZ	17940001	17960000	74	chrZ.17940001	1.4552	1.07637	0.605308	0.492071	0.113237	0.963131	0.191584	0.0440879	0.374987
atropygialis	LOC115493738	chr1A	41140001	41160000	347	chr1A.41140001	0.721691	0.48452	0.265063	0.251117	0.0139457	0.470574	0.144683	0.00803494	0.271125
atropygialis	ATP6V1G3	chr8	21780001	21800000	233	chr8.21780001	1.01574	0.433013	0.602707	0.592716	0.00999095	0.423022	0.292594	0.00493203	0.208825
atropygialis	DGLUCY	chr5	45490001	45510000	209	chr5.45490001	0.330726	0.0780763	0.264307	0.258478	0.00582851	0.0722477	0.193391	0.00436085	0.0540552
atropygialis	C3H1orf131	chr3	71510001	71530000	27	chr3.71510001	4.2424	3.22678	0.694516	0.855069	-0.160553	3.38733	0.168259	-0.0315934	0.666555
atropygialis	FAM89A	chr3	71510001	71530000	27	chr3.71510001	4.2424	3.22678	0.694516	0.855069	-0.160553	3.38733	0.168259	-0.0315934	0.666555
atropygialis	GNPAT	chr3	71510001	71530000	27	chr3.71510001	4.2424	3.22678	0.694516	0.855069	-0.160553	3.38733	0.168259	-0.0315934	0.666555
atropygialis	TRIM67	chr3	71510001	71530000	27	chr3.71510001	4.2424	3.22678	0.694516	0.855069	-0.160553	3.38733	0.168259	-0.0315934	0.666555
atropygialis	ARV1	chr3	71440001	71460000	22	chr3.71440001	3.52581	2.55815	0.618502	0.793081	-0.174579	2.73273	0.182266	-0.0401218	0.628036
atropygialis	TTC13	chr3	71440001	71460000	22	chr3.71440001	3.52581	2.55815	0.618502	0.793081	-0.174579	2.73273	0.182266	-0.0401218	0.628036
both	SMARCA2	chrZ	62590001	62610000	204	chrZ.62590001	0.996422	0.570792	0.242286	0.333958	-0.0916725	0.662464	0.175329	-0.0481284	0.347796
atropygialis	CNTN5	chr1	38290001	38310000	286	chr1.38290001	0.779376	0.428978	0.149099	0.249748	-0.10065	0.529628	0.148772	-0.0599559	0.315494
atropygialis	MUC5B	chr5	16250001	16270000	349	chr5.16250001	0.864638	0.37606	0.247821	0.368199	-0.120379	0.496439	0.211092	-0.0690142	0.284613

## Sheet: Table S6
FID	Taxon	Population	N	total.auto	total.chrZ	private.auto	private.chrZ	prop1.auto	prop1.chrZ	prop2.auto	prop2.chrZ
CG	atropygialis	Chillagoe	2	2721	57	1051	24	0.386255	0.421053	0.0161238	0.0178439
CR	atropygialis	Coralie	1	1347	18	502	13	0.37268	0.722222	0.00770139	0.00966543
DR	atropygialis	Durham Dam	3	2490	70	1034	39	0.415261	0.557143	0.015863	0.0289963
HB	atropygialis	Highbury	1	1356	19	499	9	0.367994	0.473684	0.00765537	0.00669145
HR	atropygialis	Holroyd River	4	5151	80	1824	38	0.354106	0.475	0.0279828	0.0282528
IS	atropygialis	Inkerman Station	3	3737	69	1407	28	0.376505	0.405797	0.0215854	0.0208178
KL	atropygialis	Kalpowar	1	1475	33	390	8	0.264407	0.242424	0.00598316	0.00594796
KO	atropygialis	Kowanyama	6	7859	136	3038	56	0.386563	0.411765	0.0466072	0.0416357
ME	atropygialis	Mareeba	14	11929	277	5982	177	0.501467	0.638989	0.0917724	0.131599
MR	atropygialis	Mcilwraith Range	2	2689	28	835	8	0.310524	0.285714	0.0128101	0.00594796
NP	atropygialis	Nifold Plains	22	21312	399	6745	160	0.316488	0.401003	0.103478	0.118959
PP	atropygialis	Pormpuraaw	4	4363	90	1490	31	0.341508	0.344444	0.0228587	0.0230483
RL	atropygialis	Red Lily Lagoon	39	35695	668	17142	372	0.480235	0.556886	0.262983	0.27658
AW	cincta	Anthill West	4	2863	69	726	25	0.25358	0.362319	0.0188944	0.0219684
CD	cincta	Clearwater Dam	40	12537	310	5190	167	0.413975	0.53871	0.135072	0.146749
DD	cincta	Dotterel Dam	5	3387	95	1290	51	0.380868	0.536842	0.0335728	0.0448155
FD	cincta	Ford's Dam	27	12497	335	5788	193	0.463151	0.576119	0.150635	0.169596
GB	cincta	Galilee Basin	39	18680	531	12493	400	0.66879	0.753296	0.325135	0.351494
MD	cincta	Mango Dam	4	2714	74	719	25	0.264923	0.337838	0.0187123	0.0219684
SC	cincta	Sunbird Creek	5	2228	63	811	36	0.364004	0.571429	0.0211066	0.0316344
YD	cincta	Yellow Dam	12	4900	104	825	31	0.168367	0.298077	0.021471	0.0272408
CH	hecki	Chidna	7	25717	459	14889	194	0.578956	0.422658	0.384868	0.328257
LH	hecki	Leichardt	6	23796	397	12968	132	0.544966	0.332494	0.335212	0.22335

## Sheet: Table S7
IID	FID	Population	Taxon	Longitude	Latitude	Sex	Sites	MaskedSites	RemainingSites	Heterozygous	Heterozygosity
BT20	CG	Chillagoe	atropygialis	144.04	-16.69	male	935914225	125142289	810771936	3126534	0.00385624
BT21	CG	Chillagoe	atropygialis	144.04	-16.69	female	935914225	125142289	810771936	3157051	0.00389388
BT142	CR	Coralie	atropygialis	142.17	-18.27	female	935914225	125142289	810771936	3173075	0.00391365
BT07	DR	Durham Dam	atropygialis	143.48	-18.29	female	935914225	125142289	810771936	3043199	0.00375346
BT08	DR	Durham Dam	atropygialis	143.48	-18.29	male	935914225	125142289	810771936	3026574	0.00373295
BT09	DR	Durham Dam	atropygialis	143.48	-18.29	male	935914225	125142289	810771936	3046312	0.0037573
BT05	HB	Highbury	atropygialis	143.1	-16.4	female	935914225	125142289	810771936	3071890	0.00378885
BT02	HR	Holroyd River	atropygialis	142.64	-14.18	female	935914225	125142289	810771936	3133526	0.00386487
BT03	HR	Holroyd River	atropygialis	142.64	-14.18	male	935914225	125142289	810771936	3081161	0.00380028
BT04	HR	Holroyd River	atropygialis	142.64	-14.18	female	935914225	125142289	810771936	3120160	0.00384838
BT18	IS	Inkerman Station	atropygialis	141.47	-16.2	male	935914225	125142289	810771936	2992672	0.00369114
BT19	IS	Inkerman Station	atropygialis	141.47	-16.2	male	935914225	125142289	810771936	3080906	0.00379997
BT15	KW	Kowanyama	atropygialis	141.7	-15.36	female	935914225	125142289	810771936	3077583	0.00379587
BT102	NP	Nifold Plains	atropygialis	143.97	-14.64	female	935914225	125142289	810771936	3152754	0.00388858
BT103	NP	Nifold Plains	atropygialis	143.97	-14.64	female	935914225	125142289	810771936	3096638	0.00381937
BT104	NP	Nifold Plains	atropygialis	143.97	-14.64	male	935914225	125142289	810771936	3106107	0.00383105
BT105	NP	Nifold Plains	atropygialis	143.97	-14.64	female	935914225	125142289	810771936	3120804	0.00384918
BT106	NP	Nifold Plains	atropygialis	143.97	-14.64	female	935914225	125142289	810771936	3069807	0.00378628
BT108	NP	Nifold Plains	atropygialis	143.97	-14.64	male	935914225	125142289	810771936	3094900	0.00381723
BT110	NP	Nifold Plains	atropygialis	143.97	-14.64	male	935914225	125142289	810771936	3107657	0.00383296
BT111	NP	Nifold Plains	atropygialis	143.97	-14.64	male	935914225	125142289	810771936	3113039	0.0038396
BT112	NP	Nifold Plains	atropygialis	143.97	-14.64	male	935914225	125142289	810771936	3067967	0.00378401
BT114	NP	Nifold Plains	atropygialis	143.97	-14.64	female	935914225	125142289	810771936	3119734	0.00384786
BT119	NP	Nifold Plains	atropygialis	143.97	-14.64	female	935914225	125142289	810771936	3030817	0.00373819
BT120	NP	Nifold Plains	atropygialis	143.97	-14.64	female	935914225	125142289	810771936	3204895	0.00395289
BT121	NP	Nifold Plains	atropygialis	143.97	-14.64	female	935914225	125142289	810771936	3170456	0.00391042
BT122	NP	Nifold Plains	atropygialis	143.97	-14.64	male	935914225	125142289	810771936	3137567	0.00386985
BT123	NP	Nifold Plains	atropygialis	143.97	-14.64	male	935914225	125142289	810771936	3121395	0.00384991
BT129	NP	Nifold Plains	atropygialis	143.97	-14.64	female	935914225	125142289	810771936	3146676	0.00388109
BT135	PP	Pormpuraaw	atropygialis	141.62	-14.91	male	935914225	125142289	810771936	3128902	0.00385916
BT361	RL	Red Lily Lagoon	atropygialis	144.16	-14.85	female	935914225	125142289	810771936	3138470	0.00387097
BT44	RL	Red Lily Lagoon	atropygialis	144.16	-14.85	male	935914225	125142289	810771936	3046154	0.0037571
BT47	RL	Red Lily Lagoon	atropygialis	144.16	-14.85	female	935914225	125142289	810771936	3125091	0.00385446
BT49	RL	Red Lily Lagoon	atropygialis	144.16	-14.85	male	935914225	125142289	810771936	3113354	0.00383999
BT55	RL	Red Lily Lagoon	atropygialis	144.16	-14.85	male	935914225	125142289	810771936	3082968	0.00380251
BT57	RL	Red Lily Lagoon	atropygialis	144.16	-14.85	female	935914225	125142289	810771936	3067249	0.00378312
BT61	RL	Red Lily Lagoon	atropygialis	144.16	-14.85	female	935914225	125142289	810771936	3144570	0.00387849
BT69	RL	Red Lily Lagoon	atropygialis	144.16	-14.85	male	935914225	125142289	810771936	3095303	0.00381772
BT70	RL	Red Lily Lagoon	atropygialis	144.16	-14.85	female	935914225	125142289	810771936	3042159	0.00375218
BT80	RL	Red Lily Lagoon	atropygialis	144.16	-14.85	male	935914225	125142289	810771936	3040638	0.0037503
BT81	RL	Red Lily Lagoon	atropygialis	144.16	-14.85	male	935914225	125142289	810771936	3067697	0.00378367
BT84	RL	Red Lily Lagoon	atropygialis	144.16	-14.85	female	935914225	125142289	810771936	3071695	0.00378861
BT85	RL	Red Lily Lagoon	atropygialis	144.16	-14.85	female	935914225	125142289	810771936	3093256	0.0038152
BT86	RL	Red Lily Lagoon	atropygialis	144.16	-14.85	female	935914225	125142289	810771936	3131901	0.00386286
BT88	RL	Red Lily Lagoon	atropygialis	144.16	-14.85	male	935914225	125142289	810771936	3046602	0.00375766
BT93	RL	Red Lily Lagoon	atropygialis	144.16	-14.85	male	935914225	125142289	810771936	3117069	0.00384457
BT181	CD	Clearwater Dam	cincta	146.71	-19.46	male	935914225	125142289	810771936	3284935	0.00405161
BT182	CD	Clearwater Dam	cincta	146.71	-19.46	male	935914225	125142289	810771936	3040786	0.00375048
BT183	CD	Clearwater Dam	cincta	146.71	-19.46	male	935914225	125142289	810771936	3012002	0.00371498
BT185	CD	Clearwater Dam	cincta	146.71	-19.46	female	935914225	125142289	810771936	3015265	0.00371901
BT186	CD	Clearwater Dam	cincta	146.71	-19.46	female	935914225	125142289	810771936	3031511	0.00373904
BT187	CD	Clearwater Dam	cincta	146.71	-19.46	male	935914225	125142289	810771936	2990751	0.00368877
BT189	CD	Clearwater Dam	cincta	146.71	-19.46	male	935914225	125142289	810771936	3071839	0.00378878
BT190	CD	Clearwater Dam	cincta	146.71	-19.46	female	935914225	125142289	810771936	3078494	0.00379699
BT191	CD	Clearwater Dam	cincta	146.71	-19.46	female	935914225	125142289	810771936	2999040	0.00369899
BT196	CD	Clearwater Dam	cincta	146.71	-19.46	female	935914225	125142289	810771936	3027727	0.00373438
BT197	CD	Clearwater Dam	cincta	146.71	-19.46	male	935914225	125142289	810771936	2993759	0.00369248
BT198	CD	Clearwater Dam	cincta	146.71	-19.46	female	935914225	125142289	810771936	2965701	0.00365787
BT199	CD	Clearwater Dam	cincta	146.71	-19.46	male	935914225	125142289	810771936	3028622	0.00373548
BT200	CD	Clearwater Dam	cincta	146.71	-19.46	female	935914225	125142289	810771936	3034737	0.00374302
BT202	CD	Clearwater Dam	cincta	146.71	-19.46	male	935914225	125142289	810771936	3023318	0.00372894
BT204	CD	Clearwater Dam	cincta	146.71	-19.46	female	935914225	125142289	810771936	3012613	0.00371573
BT205	CD	Clearwater Dam	cincta	146.71	-19.46	male	935914225	125142289	810771936	3009290	0.00371164
BT206	CD	Clearwater Dam	cincta	146.71	-19.46	male	935914225	125142289	810771936	2951452	0.0036403
BT213	CD	Clearwater Dam	cincta	146.71	-19.46	female	935914225	125142289	810771936	3000137	0.00370035
BT214	CD	Clearwater Dam	cincta	146.71	-19.46	male	935914225	125142289	810771936	3029850	0.00373699
BT215	CD	Clearwater Dam	cincta	146.71	-19.46	male	935914225	125142289	810771936	2968306	0.00366109
BT217	YD	Yellow Dam	cincta	146.66	-19.48	male	935914225	125142289	810771936	3026435	0.00373278
BT221	YD	Yellow Dam	cincta	146.66	-19.48	female	935914225	125142289	810771936	2924405	0.00360694
BT222	YD	Yellow Dam	cincta	146.66	-19.48	male	935914225	125142289	810771936	2994895	0.00369388
BT223	YD	Yellow Dam	cincta	146.66	-19.48	female	935914225	125142289	810771936	2946438	0.00363411
BT224	YD	Yellow Dam	cincta	146.66	-19.48	female	935914225	125142289	810771936	3033711	0.00374176
BT225	YD	Yellow Dam	cincta	146.66	-19.48	female	935914225	125142289	810771936	2928500	0.00361199
BT226	YD	Yellow Dam	cincta	146.66	-19.48	female	935914225	125142289	810771936	3028934	0.00373586
BT227	YD	Yellow Dam	cincta	146.66	-19.48	female	935914225	125142289	810771936	3024874	0.00373086
BT228	YD	Yellow Dam	cincta	146.66	-19.48	male	935914225	125142289	810771936	3019609	0.00372436
BT229	YD	Yellow Dam	cincta	146.66	-19.48	female	935914225	125142289	810771936	2983276	0.00367955
BT233	YD	Yellow Dam	cincta	146.66	-19.48	female	935914225	125142289	810771936	3049457	0.00376118
BT235	YD	Yellow Dam	cincta	146.66	-19.48	male	935914225	125142289	810771936	3009322	0.00371168
BT236	YD	Yellow Dam	cincta	146.66	-19.48	female	935914225	125142289	810771936	3074284	0.0037918
BT237	YD	Yellow Dam	cincta	146.66	-19.48	male	935914225	125142289	810771936	3014965	0.00371864
BT238	YD	Yellow Dam	cincta	146.66	-19.48	male	935914225	125142289	810771936	3042230	0.00375226
BT239	YD	Yellow Dam	cincta	146.66	-19.48	female	935914225	125142289	810771936	3054988	0.003768
BT240	YD	Yellow Dam	cincta	146.66	-19.48	female	935914225	125142289	810771936	3041567	0.00375145
BT241	YD	Yellow Dam	cincta	146.66	-19.48	male	935914225	125142289	810771936	3039028	0.00374831
CH01	CH	Chidna	hecki	139.446	-19.387	male	935914225	125142289	810771936	3652469	0.00450493
CH02	CH	Chidna	hecki	139.446	-19.387	male	935914225	125142289	810771936	3629799	0.00447697
CH03	CH	Chidna	hecki	139.446	-19.387	female	935914225	125142289	810771936	3645403	0.00449621
CH04	CH	Chidna	hecki	139.446	-19.387	male	935914225	125142289	810771936	3597861	0.00443757
CH05	CH	Chidna	hecki	139.446	-19.387	male	935914225	125142289	810771936	3647437	0.00449872
CH06	CH	Chidna	hecki	139.446	-19.387	male	935914225	125142289	810771936	3583360	0.00441969
CH07	CH	Chidna	hecki	139.446	-19.387	male	935914225	125142289	810771936	3568514	0.00440138
CH08	CH	Chidna	hecki	139.446	-19.387	male	935914225	125142289	810771936	3692896	0.00455479
CH09	CH	Chidna	hecki	139.446	-19.387	male	935914225	125142289	810771936	3616307	0.00446033
CH10	CH	Chidna	hecki	139.446	-19.387	male	935914225	125142289	810771936	3669278	0.00452566
CH11	CH	Chidna	hecki	139.446	-19.387	female	935914225	125142289	810771936	3703012	0.00456727
CH12	CH	Chidna	hecki	139.446	-19.387	male	935914225	125142289	810771936	3609517	0.00445195
CH13	CH	Chidna	hecki	139.446	-19.387	male	935914225	125142289	810771936	3629135	0.00447615
CH14	CH	Chidna	hecki	139.446	-19.387	female	935914225	125142289	810771936	3647821	0.00449919
CH15	CH	Chidna	hecki	139.446	-19.387	female	935914225	125142289	810771936	3617913	0.00446231
CH16	CH	Chidna	hecki	139.446	-19.387	male	935914225	125142289	810771936	3552566	0.00438171
CH17	CH	Chidna	hecki	139.446	-19.387	male	935914225	125142289	810771936	3544010	0.00437116
CH18	CH	Chidna	hecki	139.446	-19.387	female	935914225	125142289	810771936	3658870	0.00451282
CH19	CH	Chidna	hecki	139.446	-19.387	female	935914225	125142289	810771936	3634677	0.00448298
CH20	CH	Chidna	hecki	139.446	-19.387	male	935914225	125142289	810771936	3597980	0.00443772
LH01	LH	Leichardt	hecki	139.736	-20.263	female	935914225	125142289	810771936	3580642	0.00441634
LH02	LH	Leichardt	hecki	139.736	-20.263	male	935914225	125142289	810771936	3592425	0.00443087
LH03	LH	Leichardt	hecki	139.736	-20.263	female	935914225	125142289	810771936	3607290	0.0044492
LH04	LH	Leichardt	hecki	139.736	-20.263	female	935914225	125142289	810771936	3545812	0.00437338
LH05	LH	Leichardt	hecki	139.736	-20.263	male	935914225	125142289	810771936	3532067	0.00435642
LH06	LH	Leichardt	hecki	139.736	-20.263	female	935914225	125142289	810771936	3791524	0.00467644
LH07	LH	Leichardt	hecki	139.736	-20.263	male	935914225	125142289	810771936	3906570	0.00481833
LH08	LH	Leichardt	hecki	139.736	-20.263	female	935914225	125142289	810771936	3945252	0.00486604
LH09	LH	Leichardt	hecki	139.736	-20.263	male	935914225	125142289	810771936	3641024	0.00449081
LH10	LH	Leichardt	hecki	139.736	-20.263	male	935914225	125142289	810771936	3493605	0.00430899
LH11	LH	Leichardt	hecki	139.736	-20.263	male	935914225	125142289	810771936	3524372	0.00434693
LH12	LH	Leichardt	hecki	139.736	-20.263	male	935914225	125142289	810771936	3633250	0.00448122
LH13	LH	Leichardt	hecki	139.736	-20.263	female	935914225	125142289	810771936	3568364	0.00440119
LH15	LH	Leichardt	hecki	139.736	-20.263	male	935914225	125142289	810771936	3585101	0.00442184
LS01	LS	Lorella Springs	hecki	135.629	-15.624	male	935914225	125142289	810771936	3611691	0.00445463
LS02	LS	Lorella Springs	hecki	135.629	-15.624	male	935914225	125142289	810771936	3622802	0.00446834
LS03	LS	Lorella Springs	hecki	135.629	-15.624	male	935914225	125142289	810771936	3663448	0.00451847
MA01	MA	MacArthur River	hecki	135.869	-16.508	female	935914225	125142289	810771936	3604646	0.00444594
MA04	MA	MacArthur River	hecki	135.869	-16.508	female	935914225	125142289	810771936	3605427	0.00444691
MA05	MA	MacArthur River	hecki	135.869	-16.508	female	935914225	125142289	810771936	3559306	0.00439002
MA06	MA	MacArthur River	hecki	135.869	-16.508	male	935914225	125142289	810771936	3533849	0.00435862
MA07	MA	MacArthur River	hecki	135.869	-16.508	female	935914225	125142289	810771936	3624490	0.00447042
MA08	MA	MacArthur River	hecki	135.869	-16.508	female	935914225	125142289	810771936	3635975	0.00448458
MA09	MA	MacArthur River	hecki	135.869	-16.508	male	935914225	125142289	810771936	3622259	0.00446767
MA10	MA	MacArthur River	hecki	135.869	-16.508	female	935914225	125142289	810771936	3614689	0.00445833
MA11	MA	MacArthur River	hecki	135.869	-16.508	female	935914225	125142289	810771936	3509539	0.00432864
MA12	MA	MacArthur River	hecki	135.869	-16.508	male	935914225	125142289	810771936	3541660	0.00436826
MA13	MA	MacArthur River	hecki	135.869	-16.508	male	935914225	125142289	810771936	3599192	0.00443922
MA14	MA	MacArthur River	hecki	135.869	-16.508	female	935914225	125142289	810771936	3557080	0.00438728
MA15	MA	MacArthur River	hecki	135.869	-16.508	female	935914225	125142289	810771936	3625322	0.00447144
MY01	MY	Maryfield	hecki	133.402	-15.832	male	935914225	125142289	810771936	3698743	0.004562
MY02	MY	Maryfield	hecki	133.402	-15.832	male	935914225	125142289	810771936	3819695	0.00471118
MY03	MY	Maryfield	hecki	133.402	-15.832	male	935914225	125142289	810771936	3858922	0.00475957
MY04	MY	Maryfield	hecki	133.402	-15.832	male	935914225	125142289	810771936	3579715	0.00441519
MY05	MY	Maryfield	hecki	133.402	-15.832	male	935914225	125142289	810771936	3535404	0.00436054
MY06	MY	Maryfield	hecki	133.402	-15.832	male	935914225	125142289	810771936	3580624	0.00441631
MY07	MY	Maryfield	hecki	133.402	-15.832	female	935914225	125142289	810771936	3640107	0.00448968
MY08	MY	Maryfield	hecki	133.402	-15.832	male	935914225	125142289	810771936	3516209	0.00433687
MY09	MY	Maryfield	hecki	133.402	-15.832	female	935914225	125142289	810771936	3641093	0.0044909
MY10	MY	Maryfield	hecki	133.402	-15.832	male	935914225	125142289	810771936	3683960	0.00454377
MY11	MY	Maryfield	hecki	133.402	-15.832	female	935914225	125142289	810771936	3690296	0.00455158
MY12	MY	Maryfield	hecki	133.402	-15.832	male	935914225	125142289	810771936	3641340	0.0044912
MY13	MY	Maryfield	hecki	133.402	-15.832	male	935914225	125142289	810771936	3647106	0.00449831
MY14	MY	Maryfield	hecki	133.402	-15.832	male	935914225	125142289	810771936	3638859	0.00448814
MY15	MY	Maryfield	hecki	133.402	-15.832	female	935914225	125142289	810771936	3588600	0.00442615
73780	OC	October Creek	hecki	134.86	-16.631	male	935914225	125142289	810771936	3790938	0.00467571
73782	OC	October Creek	hecki	134.86	-16.631	male	935914225	125142289	810771936	3716389	0.00458377
73783	OC	October Creek	hecki	134.86	-16.631	male	935914225	125142289	810771936	3849188	0.00474756
73787	OC	October Creek	hecki	134.86	-16.631	male	935914225	125142289	810771936	3531902	0.00435622
73788	OC	October Creek	hecki	134.86	-16.631	female	935914225	125142289	810771936	3627939	0.00447467
73791	OC	October Creek	hecki	134.86	-16.631	male	935914225	125142289	810771936	3912236	0.00482532
73792	OC	October Creek	hecki	134.86	-16.631	female	935914225	125142289	810771936	3572690	0.00440653
73793	OC	October Creek	hecki	134.86	-16.631	female	935914225	125142289	810771936	3535672	0.00436087
73900	OC	October Creek	hecki	134.86	-16.631	female	935914225	125142289	810771936	3752959	0.00462887
73903	OC	October Creek	hecki	134.86	-16.631	female	935914225	125142289	810771936	3711518	0.00457776
73908	OC	October Creek	hecki	134.86	-16.631	male	935914225	125142289	810771936	3738204	0.00461067
73917	OC	October Creek	hecki	134.86	-16.631	male	935914225	125142289	810771936	3776665	0.00465811
73920	OC	October Creek	hecki	134.86	-16.631	male	935914225	125142289	810771936	3755096	0.00463151
73933	OC	October Creek	hecki	134.86	-16.631	male	935914225	125142289	810771936	3675169	0.00453293
73936	OC	October Creek	hecki	134.86	-16.631	male	935914225	125142289	810771936	3782047	0.00466475
73937	OC	October Creek	hecki	134.86	-16.631	male	935914225	125142289	810771936	3771531	0.00465178
73938	OC	October Creek	hecki	134.86	-16.631	male	935914225	125142289	810771936	3796145	0.00468214
73940	OC	October Creek	hecki	134.86	-16.631	male	935914225	125142289	810771936	3732776	0.00460398
73942	OC	October Creek	hecki	134.86	-16.631	male	935914225	125142289	810771936	3736175	0.00460817
73945	OC	October Creek	hecki	134.86	-16.631	male	935914225	125142289	810771936	3783183	0.00466615
73946	OC	October Creek	hecki	134.86	-16.631	male	935914225	125142289	810771936	3823411	0.00471577
73948	OC	October Creek	hecki	134.86	-16.631	female	935914225	125142289	810771936	3671820	0.0045288
73953	OC	October Creek	hecki	134.86	-16.631	male	935914225	125142289	810771936	3745133	0.00461922
73955	OC	October Creek	hecki	134.86	-16.631	male	935914225	125142289	810771936	3757701	0.00463472
73958	OC	October Creek	hecki	134.86	-16.631	male	935914225	125142289	810771936	3622707	0.00446822
73959	OC	October Creek	hecki	134.86	-16.631	male	935914225	125142289	810771936	3595324	0.00443445
73960	OC	October Creek	hecki	134.86	-16.631	male	935914225	125142289	810771936	3802270	0.00468969
73966	OC	October Creek	hecki	134.86	-16.631	male	935914225	125142289	810771936	3811085	0.00470056
73972	OC	October Creek	hecki	134.86	-16.631	male	935914225	125142289	810771936	3794010	0.0046795
OC01	OC	October Creek	hecki	134.86	-16.631	female	935914225	125142289	810771936	3688335	0.00454916
OC02	OC	October Creek	hecki	134.86	-16.631	male	935914225	125142289	810771936	3661236	0.00451574
OC03	OC	October Creek	hecki	134.86	-16.631	female	935914225	125142289	810771936	3512987	0.00433289
OC04	OC	October Creek	hecki	134.86	-16.631	male	935914225	125142289	810771936	3477849	0.00428955
OC05	OC	October Creek	hecki	134.86	-16.631	female	935914225	125142289	810771936	3638293	0.00448744
OC07	OC	October Creek	hecki	134.86	-16.631	male	935914225	125142289	810771936	3643740	0.00449416
OC09	OC	October Creek	hecki	134.86	-16.631	male	935914225	125142289	810771936	3604195	0.00444539
OC10	OC	October Creek	hecki	134.86	-16.631	female	935914225	125142289	810771936	3640839	0.00449058
OC11	OC	October Creek	hecki	134.86	-16.631	male	935914225	125142289	810771936	3626752	0.00447321
OC12	OC	October Creek	hecki	134.86	-16.631	female	935914225	125142289	810771936	3647976	0.00449939
OC13	OC	October Creek	hecki	134.86	-16.631	female	935914225	125142289	810771936	3559265	0.00438997
OC14	OC	October Creek	hecki	134.86	-16.631	female	935914225	125142289	810771936	3688742	0.00454967
PR01	PR	Port Roper	hecki	134.364	-14.757	female	935914225	125142289	810771936	3590563	0.00442857
PR02	PR	Port Roper	hecki	134.364	-14.757	female	935914225	125142289	810771936	3643861	0.00449431
PR03	PR	Port Roper	hecki	134.364	-14.757	male	935914225	125142289	810771936	3549314	0.0043777

## Sheet: Table S8
FID	Taxon	Population	Longitude	Latitude	N	Mean.Het
CG	atropygialis	Chillagoe	144.04	-16.69	2	0.003875
CR	atropygialis	Coralie	142.17	-18.27	1	0.00391365
DR	atropygialis	Durham Dam	143.48	-18.29	3	0.003748
HB	atropygialis	Highbury	143.1	-16.4	1	0.00378885
HR	atropygialis	Holroyd River	142.64	-14.18	3	0.003838
IS	atropygialis	Inkerman Station	141.47	-16.2	2	0.003746
KW	atropygialis	Kowanyama	141.7	-15.36	1	0.00379587
NP	atropygialis	Nifold Plains	143.97	-14.64	16	0.003844
PP	atropygialis	Pormpuraaw	141.62	-14.91	1	0.00385916
RL	atropygialis	Red Lily Lagoon	144.16	-14.85	16	0.00381
CD	cincta	Clearwater Dam	146.71	-19.46	21	0.003734
YD	cincta	Yellow Dam	146.66	-19.48	18	0.003716
CH	hecki	Chidna	139.446	-19.387	20	0.004471
LH	hecki	Leichardt	139.736	-20.263	14	0.004488
LS	hecki	Lorella Springs	135.629	-15.624	3	0.00448
MA	hecki	MacArthur River	135.869	-16.508	13	0.004424
MY	hecki	Maryfield	133.402	-15.832	15	0.004503
OC	hecki	October Creek	134.86	-16.631	41	0.004559
PR	hecki	Port Roper	134.364	-14.757	3	0.004434

## Sheet: Table S9
IID	FID	Population	Taxon	Longitude	Latitude	CollectionDate	Sites	Heterozygous	Heterozygosity
BT20	CG	Chillagoe	atropygialis	144.04	-16.69		53049	2334	0.0439971
BT21	CG	Chillagoe	atropygialis	144.04	-16.69		53049	2206	0.0415842
BT142	CR	Coralie	atropygialis	142.17	-18.27		53049	2154	0.040604
BT07	DR	Durham Dam	atropygialis	143.48	-18.29		53049	2280	0.0429791
BT08	DR	Durham Dam	atropygialis	143.48	-18.29		53049	2359	0.0444683
BT09	DR	Durham Dam	atropygialis	143.48	-18.29		53049	2195	0.0413768
BT05	HB	Highbury	atropygialis	143.1	-16.4		53049	2231	0.0420555
BT01	HR	Holroyd River	atropygialis	142.64	-14.18		53049	2256	0.0425267
BT02	HR	Holroyd River	atropygialis	142.64	-14.18		53049	2253	0.0424702
BT03	HR	Holroyd River	atropygialis	142.64	-14.18		53049	2284	0.0430545
BT04	HR	Holroyd River	atropygialis	142.64	-14.18		53049	2234	0.042112
BT17	IS	Inkerman Station	atropygialis	141.47	-16.2		53049	2211	0.0416784
BT18	IS	Inkerman Station	atropygialis	141.47	-16.2		53049	2165	0.0408113
BT19	IS	Inkerman Station	atropygialis	141.47	-16.2		53049	2263	0.0426587
BT10	KL	Kalpowar	atropygialis	144.18	-14.5		53049	2201	0.0414899
BT11	KO	Kowanyama #1	atropygialis	141.68	-15.46		53049	2233	0.0420932
BT12	KO	Kowanyama #1	atropygialis	141.68	-15.46		53049	2225	0.0419424
BT13	KO	Kowanyama #3	atropygialis	141.72	-15.43		53049	2308	0.0435069
BT14	KO	Kowanyama #2	atropygialis	141.7	-15.36		53049	2193	0.0413391
BT15	KO	Kowanyama #2	atropygialis	141.7	-15.36		53049	2204	0.0415465
BT16	KO	Kowanyama #2	atropygialis	141.7	-15.36		53049	2292	0.0432053
BT144	ME	Mareeba	atropygialis	145.35	-16.93		53049	2337	0.0440536
BT145	ME	Mareeba	atropygialis	145.35	-16.93		53049	2590	0.0488228
BT146	ME	Mareeba	atropygialis	145.35	-16.93		53049	2138	0.0403024
BT147	ME	Mareeba	atropygialis	145.35	-16.93		53049	2260	0.0426021
BT148	ME	Mareeba	atropygialis	145.35	-16.93		53049	2219	0.0418293
BT149	ME	Mareeba	atropygialis	145.35	-16.93		53049	2318	0.0436955
BT150	ME	Mareeba	atropygialis	145.35	-16.93		53049	2344	0.0441856
BT151	ME	Mareeba	atropygialis	145.35	-16.93		53049	2314	0.04362
BT152	ME	Mareeba	atropygialis	145.35	-16.93		53049	2300	0.0433561
BT153	ME	Mareeba	atropygialis	145.35	-16.93		53049	2293	0.0432242
BT154	ME	Mareeba	atropygialis	145.35	-16.93		53049	2127	0.040095
BT155	ME	Mareeba	atropygialis	145.35	-16.93		53049	2230	0.0420366
BT157	ME	Mareeba	atropygialis	145.35	-16.93		53049	2404	0.0453166
BT158	ME	Mareeba	atropygialis	145.35	-16.93		53049	2349	0.0442798
BT136	MR	Mcilwraith Range	atropygialis	143.47	-13.86		53049	2306	0.0434692
BT137	MR	Mcilwraith Range	atropygialis	143.47	-13.86		53049	2901	0.0546853
BT101	NP	Nifold Plains	atropygialis	143.97	-14.64		53049	2245	0.0423194
BT102	NP	Nifold Plains	atropygialis	143.97	-14.64		53049	2234	0.042112
BT103	NP	Nifold Plains	atropygialis	143.97	-14.64		53049	2223	0.0419047
BT104	NP	Nifold Plains	atropygialis	143.97	-14.64		53049	2254	0.042489
BT105	NP	Nifold Plains	atropygialis	143.97	-14.64		53049	2315	0.0436389
BT106	NP	Nifold Plains	atropygialis	143.97	-14.64		53049	2319	0.0437143
BT108	NP	Nifold Plains	atropygialis	143.97	-14.64		53049	2236	0.0421497
BT109	NP	Nifold Plains	atropygialis	143.97	-14.64		53049	2240	0.0422251
BT110	NP	Nifold Plains	atropygialis	143.97	-14.64		53049	2382	0.0449019
BT111	NP	Nifold Plains	atropygialis	143.97	-14.64		53049	2332	0.0439594
BT112	NP	Nifold Plains	atropygialis	143.97	-14.64		53049	2259	0.0425833
BT114	NP	Nifold Plains	atropygialis	143.97	-14.64		53049	2205	0.0415653
BT116	NP	Nifold Plains	atropygialis	143.97	-14.64		53049	2296	0.0432807
BT117	NP	Nifold Plains	atropygialis	143.97	-14.64		53049	2248	0.0423759
BT120	NP	Nifold Plains	atropygialis	143.97	-14.64		53049	2206	0.0415842
BT121	NP	Nifold Plains	atropygialis	143.97	-14.64		53049	2242	0.0422628
BT122	NP	Nifold Plains	atropygialis	143.97	-14.64		53049	2142	0.0403778
BT123	NP	Nifold Plains	atropygialis	143.97	-14.64		53049	2189	0.0412637
BT124	NP	Nifold Plains	atropygialis	143.97	-14.64		53049	2223	0.0419047
BT125	NP	Nifold Plains	atropygialis	143.97	-14.64		53049	2187	0.041226
BT126	NP	Nifold Plains	atropygialis	143.97	-14.64		53049	2206	0.0415842
BT129	NP	Nifold Plains	atropygialis	143.97	-14.64		53049	2213	0.0417161
BT132	PP	Pormpuraaw	atropygialis	141.62	-14.91		53049	2347	0.0442421
BT133	PP	Pormpuraaw	atropygialis	141.62	-14.91		53049	2227	0.0419801
BT134	PP	Pormpuraaw	atropygialis	141.62	-14.91		53049	3264	0.061528
BT135	PP	Pormpuraaw	atropygialis	141.62	-14.91		53049	2162	0.0407548
BT361	RL	Red Lily Lagoon	atropygialis	144.16	-14.85		53049	2232	0.0420743
BT43	RL	Red Lily Lagoon	atropygialis	144.16	-14.85		53049	2194	0.041358
BT45	RL	Red Lily Lagoon	atropygialis	144.16	-14.85		53049	2235	0.0421309
BT47	RL	Red Lily Lagoon	atropygialis	144.16	-14.85		53049	2403	0.0452977
BT48	RL	Red Lily Lagoon	atropygialis	144.16	-14.85		53049	2317	0.0436766
BT49	RL	Red Lily Lagoon	atropygialis	144.16	-14.85		53049	2223	0.0419047
BT50	RL	Red Lily Lagoon	atropygialis	144.16	-14.85		53049	2208	0.0416219
BT51	RL	Red Lily Lagoon	atropygialis	144.16	-14.85		53049	4225	0.0796433
BT52	RL	Red Lily Lagoon	atropygialis	144.16	-14.85		53049	2456	0.0462968
BT53	RL	Red Lily Lagoon	atropygialis	144.16	-14.85		53049	2226	0.0419612
BT54	RL	Red Lily Lagoon	atropygialis	144.16	-14.85		53049	1898	0.0357782
BT55	RL	Red Lily Lagoon	atropygialis	144.16	-14.85		53049	2059	0.0388132
BT56	RL	Red Lily Lagoon	atropygialis	144.16	-14.85		53049	2242	0.0422628
BT57	RL	Red Lily Lagoon	atropygialis	144.16	-14.85		53049	2251	0.0424325
BT58	RL	Red Lily Lagoon	atropygialis	144.16	-14.85		53049	2081	0.0392279
BT59	RL	Red Lily Lagoon	atropygialis	144.16	-14.85		53049	2223	0.0419047
BT60	RL	Red Lily Lagoon	atropygialis	144.16	-14.85		53049	2197	0.0414145
BT62	RL	Red Lily Lagoon	atropygialis	144.16	-14.85		53049	2190	0.0412826
BT63	RL	Red Lily Lagoon	atropygialis	144.16	-14.85		53049	2182	0.0411318
BT64	RL	Red Lily Lagoon	atropygialis	144.16	-14.85		53049	2194	0.041358
BT65	RL	Red Lily Lagoon	atropygialis	144.16	-14.85		53049	2262	0.0426398
BT68	RL	Red Lily Lagoon	atropygialis	144.16	-14.85		53049	2213	0.0417161
BT69	RL	Red Lily Lagoon	atropygialis	144.16	-14.85		53049	2196	0.0413957
BT70	RL	Red Lily Lagoon	atropygialis	144.16	-14.85		53049	2242	0.0422628
BT72	RL	Red Lily Lagoon	atropygialis	144.16	-14.85		53049	2208	0.0416219
BT73	RL	Red Lily Lagoon	atropygialis	144.16	-14.85		53049	2225	0.0419424
BT74	RL	Red Lily Lagoon	atropygialis	144.16	-14.85		53049	2183	0.0411506
BT75	RL	Red Lily Lagoon	atropygialis	144.16	-14.85		53049	2248	0.0423759
BT79	RL	Red Lily Lagoon	atropygialis	144.16	-14.85		53049	2075	0.0391148
BT80	RL	Red Lily Lagoon	atropygialis	144.16	-14.85		53049	2214	0.041735
BT84	RL	Red Lily Lagoon	atropygialis	144.16	-14.85		53049	2186	0.0412072
BT85	RL	Red Lily Lagoon	atropygialis	144.16	-14.85		53049	2265	0.0426964
BT86	RL	Red Lily Lagoon	atropygialis	144.16	-14.85		53049	2253	0.0424702
BT87	RL	Red Lily Lagoon	atropygialis	144.16	-14.85		53049	2423	0.0456748
BT88	RL	Red Lily Lagoon	atropygialis	144.16	-14.85		53049	2400	0.0452412
BT90	RL	Red Lily Lagoon	atropygialis	144.16	-14.85		53049	2257	0.0425456
BT91	RL	Red Lily Lagoon	atropygialis	144.16	-14.85		53049	2273	0.0428472
BT92	RL	Red Lily Lagoon	atropygialis	144.16	-14.85		53049	2237	0.0421686
BT93	RL	Red Lily Lagoon	atropygialis	144.16	-14.85		53049	2192	0.0413203
BT275	AW	Anthill West	cincta	146.85	-19.44		53049	2093	0.0394541
BT276	AW	Anthill West	cincta	146.85	-19.44		53049	2179	0.0410752
BT277	AW	Anthill West	cincta	146.85	-19.44		53049	2005	0.0377952
BT279	AW	Anthill West	cincta	146.85	-19.44		53049	2278	0.0429414
BT159	CD	Clearwater Dam	cincta	146.71	-19.46		53049	1940	0.03657
BT160	CD	Clearwater Dam	cincta	146.71	-19.46		53049	1867	0.0351939
BT161	CD	Clearwater Dam	cincta	146.71	-19.46		53049	2005	0.0377952
BT162	CD	Clearwater Dam	cincta	146.71	-19.46		53049	1855	0.0349677
BT163	CD	Clearwater Dam	cincta	146.71	-19.46		53049	1933	0.036438
BT164	CD	Clearwater Dam	cincta	146.71	-19.46		53049	1916	0.0361176
BT167	CD	Clearwater Dam	cincta	146.71	-19.46		53049	1922	0.0362307
BT168	CD	Clearwater Dam	cincta	146.71	-19.46		53049	1990	0.0375125
BT170	CD	Clearwater Dam	cincta	146.71	-19.46		53049	1905	0.0359102
BT171	CD	Clearwater Dam	cincta	146.71	-19.46		53049	1906	0.035929
BT173	CD	Clearwater Dam	cincta	146.71	-19.46		53049	1982	0.0373617
BT174	CD	Clearwater Dam	cincta	146.71	-19.46		53049	1887	0.0355709
BT175	CD	Clearwater Dam	cincta	146.71	-19.46		53049	1954	0.0368339
BT176	CD	Clearwater Dam	cincta	146.71	-19.46		53049	1860	0.0350619
BT179	CD	Clearwater Dam	cincta	146.71	-19.46		53049	1970	0.0371355
BT180	CD	Clearwater Dam	cincta	146.71	-19.46		53049	2007	0.0378329
BT181	CD	Clearwater Dam	cincta	146.71	-19.46		53049	2087	0.039341
BT182	CD	Clearwater Dam	cincta	146.71	-19.46		53049	1984	0.0373994
BT184	CD	Clearwater Dam	cincta	146.71	-19.46		53049	1947	0.0367019
BT185	CD	Clearwater Dam	cincta	146.71	-19.46		53049	2071	0.0390394
BT186	CD	Clearwater Dam	cincta	146.71	-19.46		53049	1966	0.0370601
BT188	CD	Clearwater Dam	cincta	146.71	-19.46		53049	1998	0.0376633
BT189	CD	Clearwater Dam	cincta	146.71	-19.46		53049	1981	0.0373428
BT191	CD	Clearwater Dam	cincta	146.71	-19.46		53049	2165	0.0408113
BT192	CD	Clearwater Dam	cincta	146.71	-19.46		53049	1839	0.0346661
BT193	CD	Clearwater Dam	cincta	146.71	-19.46		53049	1997	0.0376444
BT194	CD	Clearwater Dam	cincta	146.71	-19.46		53049	1701	0.0320647
BT195	CD	Clearwater Dam	cincta	146.71	-19.46		53049	2105	0.0396803
BT196	CD	Clearwater Dam	cincta	146.71	-19.46		53049	1943	0.0366265
BT199	CD	Clearwater Dam	cincta	146.71	-19.46		53049	2005	0.0377952
BT200	CD	Clearwater Dam	cincta	146.71	-19.46		53049	2054	0.0387189
BT201	CD	Clearwater Dam	cincta	146.71	-19.46		53049	1759	0.033158
BT202	CD	Clearwater Dam	cincta	146.71	-19.46		53049	2051	0.0386624
BT204	CD	Clearwater Dam	cincta	146.71	-19.46		53049	2003	0.0377575
BT206	CD	Clearwater Dam	cincta	146.71	-19.46		53049	2052	0.0386812
BT209	CD	Clearwater Dam	cincta	146.71	-19.46		53049	2019	0.0380592
BT212	CD	Clearwater Dam	cincta	146.71	-19.46		53049	2018	0.0380403
BT213	CD	Clearwater Dam	cincta	146.71	-19.46		53049	1948	0.0367208
BT214	CD	Clearwater Dam	cincta	146.71	-19.46		53049	1981	0.0373428
BT215	CD	Clearwater Dam	cincta	146.71	-19.46		53049	1836	0.0346095
BT321	DD	Dotterel Dam	cincta	146.84	-19.57		53049	1950	0.0367585
BT322	DD	Dotterel Dam	cincta	146.84	-19.57		53049	1973	0.037192
BT324	DD	Dotterel Dam	cincta	146.84	-19.57		53049	2369	0.0446568
BT325	DD	Dotterel Dam	cincta	146.84	-19.57		53049	2682	0.050557
BT327	DD	Dotterel Dam	cincta	146.84	-19.57		53049	2904	0.0547418
BT281	FD	Ford's Dam	cincta	146.86	-19.5		53049	2382	0.0449019
BT282	FD	Ford's Dam	cincta	146.86	-19.5		53049	2034	0.0383419
BT283	FD	Ford's Dam	cincta	146.86	-19.5		53049	2525	0.0475975
BT284	FD	Ford's Dam	cincta	146.86	-19.5		53049	2006	0.0378141
BT285	FD	Ford's Dam	cincta	146.86	-19.5		53049	2717	0.0512168
BT286	FD	Ford's Dam	cincta	146.86	-19.5		53049	2178	0.0410564
BT288	FD	Ford's Dam	cincta	146.86	-19.5		53049	2679	0.0505005
BT289	FD	Ford's Dam	cincta	146.86	-19.5		53049	2202	0.0415088
BT290	FD	Ford's Dam	cincta	146.86	-19.5		53049	2123	0.0400196
BT291	FD	Ford's Dam	cincta	146.86	-19.5		53049	2390	0.0450527
BT293	FD	Ford's Dam	cincta	146.86	-19.5		53049	2098	0.0395483
BT295	FD	Ford's Dam	cincta	146.86	-19.5		53049	2378	0.0448265
BT296	FD	Ford's Dam	cincta	146.86	-19.5		53049	2266	0.0427152
BT297	FD	Ford's Dam	cincta	146.86	-19.5		53049	2641	0.0497842
BT299	FD	Ford's Dam	cincta	146.86	-19.5		53049	2286	0.0430922
BT301	FD	Ford's Dam	cincta	146.86	-19.5		53049	2141	0.0403589
BT303	FD	Ford's Dam	cincta	146.86	-19.5		53049	2012	0.0379272
BT305	FD	Ford's Dam	cincta	146.86	-19.5		53049	2152	0.0405663
BT307	FD	Ford's Dam	cincta	146.86	-19.5		53049	2159	0.0406982
BT309	FD	Ford's Dam	cincta	146.86	-19.5		53049	2842	0.0535731
BT315	FD	Ford's Dam	cincta	146.86	-19.5		53049	2829	0.0533281
BT316	FD	Ford's Dam	cincta	146.86	-19.5		53049	1843	0.0347415
BT34	FD	Ford's Dam	cincta	146.86	-19.5		53049	2125	0.0400573
BT35	FD	Ford's Dam	cincta	146.86	-19.5		53049	2254	0.042489
BT37	FD	Ford's Dam	cincta	146.86	-19.5		53049	2132	0.0401893
BT39	FD	Ford's Dam	cincta	146.86	-19.5		53049	2736	0.051575
BT41	FD	Ford's Dam	cincta	146.86	-19.5		53049	2175	0.0409998
BT22	GB	Galilee Basin	cincta	146.26	-21.92		53049	2326	0.0438463
BT23	GB	Galilee Basin	cincta	146.26	-21.92		53049	2152	0.0405663
BT24	GB	Galilee Basin	cincta	146.26	-21.92		53049	2318	0.0436955
BT25	GB	Galilee Basin	cincta	146.26	-21.92		53049	1981	0.0373428
BT26	GB	Galilee Basin	cincta	146.26	-21.92		53049	2223	0.0419047
BT27	GB	Galilee Basin	cincta	146.26	-21.92		53049	2092	0.0394352
BT28	GB	Galilee Basin	cincta	146.26	-21.92		53049	2069	0.0390017
BT30	GB	Galilee Basin	cincta	146.26	-21.92		53049	2712	0.0511225
BT31	GB	Galilee Basin	cincta	146.26	-21.92		53049	2081	0.0392279
BT328	GB	Galilee Basin	cincta	146.26	-21.92		53049	2176	0.0410187
BT329	GB	Galilee Basin	cincta	146.26	-21.92		53049	2192	0.0413203
BT330	GB	Galilee Basin	cincta	146.26	-21.92		53049	2225	0.0419424
BT331	GB	Galilee Basin	cincta	146.26	-21.92		53049	2185	0.0411883
BT332	GB	Galilee Basin	cincta	146.26	-21.92		53049	2271	0.0428095
BT333	GB	Galilee Basin	cincta	146.26	-21.92		53049	2162	0.0407548
BT334	GB	Galilee Basin	cincta	146.26	-21.92		53049	2233	0.0420932
BT335	GB	Galilee Basin	cincta	146.26	-21.92		53049	2070	0.0390205
BT336	GB	Galilee Basin	cincta	146.26	-21.92		53049	2753	0.0518954
BT337	GB	Galilee Basin	cincta	146.26	-21.92		53049	2354	0.0443741
BT338	GB	Galilee Basin	cincta	146.26	-21.92		53049	2198	0.0414334
BT339	GB	Galilee Basin	cincta	146.26	-21.92		53049	2214	0.041735
BT340	GB	Galilee Basin	cincta	146.26	-21.92		53049	2323	0.0437897
BT341	GB	Galilee Basin	cincta	146.26	-21.92		53049	2084	0.0392844
BT343	GB	Galilee Basin	cincta	146.26	-21.92		53049	2194	0.041358
BT344	GB	Galilee Basin	cincta	146.26	-21.92		53049	2129	0.0401327
BT345	GB	Galilee Basin	cincta	146.26	-21.92		53049	2246	0.0423382
BT346	GB	Galilee Basin	cincta	146.26	-21.92		53049	2283	0.0430357
BT347	GB	Galilee Basin	cincta	146.26	-21.92		53049	2199	0.0414522
BT348	GB	Galilee Basin	cincta	146.26	-21.92		53049	2094	0.0394729
BT349	GB	Galilee Basin	cincta	146.26	-21.92		53049	2395	0.0451469
BT350	GB	Galilee Basin	cincta	146.26	-21.92		53049	2945	0.0555147
BT351	GB	Galilee Basin	cincta	146.26	-21.92		53049	2068	0.0389828
BT352	GB	Galilee Basin	cincta	146.26	-21.92		53049	2102	0.0396237
BT355	GB	Galilee Basin	cincta	146.26	-21.92		53049	2643	0.0498219
BT356	GB	Galilee Basin	cincta	146.26	-21.92		53049	2646	0.0498784
BT357	GB	Galilee Basin	cincta	146.26	-21.92		53049	2099	0.0395672
BT358	GB	Galilee Basin	cincta	146.26	-21.92		53049	2225	0.0419424
BT359	GB	Galilee Basin	cincta	146.26	-21.92		53049	2130	0.0401516
BT360	GB	Galilee Basin	cincta	146.26	-21.92		53049	2343	0.0441667
BT266	MD	Mango Dam	cincta	146.86	-19.49		53049	2299	0.0433373
BT267	MD	Mango Dam	cincta	146.86	-19.49		53049	2189	0.0412637
BT268	MD	Mango Dam	cincta	146.86	-19.49		53049	2182	0.0411318
BT269	MD	Mango Dam	cincta	146.86	-19.49		53049	2151	0.0405474
BT270	SC	Sunbird Creek	cincta	146.78	-19.42		53049	2006	0.0378141
BT271	SC	Sunbird Creek	cincta	146.78	-19.42		53049	2071	0.0390394
BT272	SC	Sunbird Creek	cincta	146.78	-19.42		53049	2127	0.040095
BT273	SC	Sunbird Creek	cincta	146.78	-19.42		53049	1988	0.0374748
BT274	SC	Sunbird Creek	cincta	146.78	-19.42		53049	2079	0.0391902
BT216	YD	Yellow Dam	cincta	146.66	-19.48		53049	1942	0.0366077
BT217	YD	Yellow Dam	cincta	146.66	-19.48		53049	2251	0.0424325
BT219	YD	Yellow Dam	cincta	146.66	-19.48		53049	1949	0.0367396
BT220	YD	Yellow Dam	cincta	146.66	-19.48		53049	2041	0.0384739
BT227	YD	Yellow Dam	cincta	146.66	-19.48		53049	2025	0.0381723
BT228	YD	Yellow Dam	cincta	146.66	-19.48		53049	2092	0.0394352
BT229	YD	Yellow Dam	cincta	146.66	-19.48		53049	2016	0.0380026
BT233	YD	Yellow Dam	cincta	146.66	-19.48		53049	1998	0.0376633
BT237	YD	Yellow Dam	cincta	146.66	-19.48		53049	2109	0.0397557
BT238	YD	Yellow Dam	cincta	146.66	-19.48		53049	1989	0.0374936
BT239	YD	Yellow Dam	cincta	146.66	-19.48		53049	1955	0.0368527
BT241	YD	Yellow Dam	cincta	146.66	-19.48		53049	1973	0.037192
CH01	CH	Chidna	hecki	139.446	-19.387		53049	2582	0.048672
CH04	CH	Chidna	hecki	139.446	-19.387		53049	2685	0.0506136
CH07	CH	Chidna	hecki	139.446	-19.387		53049	2624	0.0494637
CH11	CH	Chidna	hecki	139.446	-19.387		53049	2610	0.0491998
CH12	CH	Chidna	hecki	139.446	-19.387		53049	2997	0.0564949
CH16	CH	Chidna	hecki	139.446	-19.387		53049	2640	0.0497653
CH19	CH	Chidna	hecki	139.446	-19.387		53049	2763	0.0520839
LH04	LH	Leichardt	hecki	139.736	-20.263		53049	2667	0.0502743
LH05	LH	Leichardt	hecki	139.736	-20.263		53049	2710	0.0510848
LH06	LH	Leichardt	hecki	139.736	-20.263		53049	2716	0.0511979
LH08	LH	Leichardt	hecki	139.736	-20.263		53049	2619	0.0493695
LH09	LH	Leichardt	hecki	139.736	-20.263		53049	2678	0.0504816
LH13	LH	Leichardt	hecki	139.736	-20.263		53049	2643	0.0498219

[truncated: 6 more sheets: Table S10, Table S11, Table S12, Table S13, Table S14, Table S15]
